# Supplementary material for: Transcriptome Sequencing of Broussonetia papyrifera Leaves Reveals Key Genes Involved in Flavonoids Biosynthesis
Source: Plants (Basel). 2023 Jan 26;12(3):563. doi: 10.3390/plants12030563 (PMC9920218; doi:10.3390/plants12030563)
Supplement: Supplementary file 1 [file plants-12-00563-s001.zip]

Archive with 3 entries (3 files):
- Supplementary Files/Table S1 Transcription factor count.xlsx
- Supplementary Files/Table S2-8.docx
- Supplementary Files/Table S9 Differentially expressed transcription factors.xlsx
