# Supplementary material for: Transcriptome Sequencing of Broussonetia papyrifera Leaves Reveals Key Genes Involved in Flavonoids Biosynthesis
Source: Plants (Basel). 2023 Jan 26;12(3):563. doi: 10.3390/plants12030563 (PMC9920218; doi:10.3390/plants12030563)
Supplement: Supplementary file 1 [file plants-12-00563-s001.zip › Supplementary Files/Table S1 Transcription factor count.xlsx]

## Sheet: Sheet1
Genes	Subfamily	tf_Family
Cluster-10006.0	Others	Others
Cluster-10108.10032	FAR1	FAR1
Cluster-10108.10039	SET	SET
Cluster-10108.10204	TUB	TUB
Cluster-10108.10287	E2F-DP	E2F-DP
Cluster-10108.10329	FAR1	FAR1
Cluster-10108.10374	B3-ARF	B3->B3-ARF
Cluster-10108.10779	MYB	MYB->MYB
Cluster-10108.10860	MYB	MYB->MYB
Cluster-10108.1091	HMG	HMG
Cluster-10108.1096	NAC	NAC
Cluster-10108.1098	C2H2	C2H2
Cluster-10108.10988	PHD	PHD
Cluster-10108.11020	PHD	PHD
Cluster-10108.11026	HMG	HMG
Cluster-10108.11127	Trihelix	Trihelix
Cluster-10108.11185	zf-HD	zf-HD
Cluster-10108.11204	CAMTA	CAMTA
Cluster-10108.11206	GNAT	GNAT
Cluster-10108.11252	mTERF	mTERF
Cluster-10108.11337	TUB	TUB
Cluster-10108.11451	zf-HD	zf-HD
Cluster-10108.11624	BBR-BPC	BBR-BPC
Cluster-10108.1170	HMG	HMG
Cluster-10108.1170	ARID	ARID
Cluster-10108.11741	IWS1	IWS1
Cluster-10108.11746	Others	Others
Cluster-10108.11969	C3H	C3H
Cluster-10108.12235	HSF	HSF
Cluster-10108.12262	HMG	HMG
Cluster-10108.12309	AP2/ERF-ERF	AP2/ERF->AP2/ERF-ERF
Cluster-10108.12384	SNF2	SNF2
Cluster-10108.12384	SNF2	SNF2
Cluster-10108.12442	NF-YA	NF-Y->NF-YA
Cluster-10108.1251	C2H2	C2H2
Cluster-10108.12604	AUX/IAA	AUX/IAA
Cluster-10108.12810	MYB-related	MYB->MYB-related
Cluster-10108.12810	MYB-related	MYB->MYB-related
Cluster-10108.13083	mTERF	mTERF
Cluster-10108.13143	mTERF	mTERF
Cluster-10108.1325	NAC	NAC
Cluster-10108.13260	C3H	C3H
Cluster-10108.13269	TRAF	TRAF
Cluster-10108.13340	Others	Others
Cluster-10108.13374	SNF2	SNF2
Cluster-10108.13469	Others	Others
Cluster-10108.13469	Others	Others
Cluster-10108.13501	bZIP	bZIP
Cluster-10108.13502	HB-HD-ZIP	HB->HB-HD-ZIP
Cluster-10108.13503	GRF	GRF
Cluster-10108.13508	MYB	MYB->MYB
Cluster-10108.13791	SBP	SBP
Cluster-10108.13799	ULT	ULT
Cluster-10108.13799	ULT	ULT
Cluster-10108.13860	FAR1	FAR1
Cluster-10108.13901	C2C2-LSD	C2C2->C2C2-LSD
Cluster-10108.13908	C2C2-GATA	C2C2->C2C2-GATA
Cluster-10108.14128	HMG	HMG
Cluster-10108.14353	Others	Others
Cluster-10108.14353	DBB	DBB
Cluster-10108.14357	C2C2-YABBY	C2C2->C2C2-YABBY
Cluster-10108.14357	C2C2-YABBY	C2C2->C2C2-YABBY
Cluster-10108.14546	Trihelix	Trihelix
Cluster-10108.14668	Others	Others
Cluster-10108.14668	Others	Others
Cluster-10108.14748	bZIP	bZIP
Cluster-10108.14766	Others	Others
Cluster-10108.14771	bZIP	bZIP
Cluster-10108.14845	B3-ARF	B3->B3-ARF
Cluster-10108.14847	SWI/SNF-BAF60b	SWI/SNF-BAF60b
Cluster-10108.14874	C2C2-GATA	C2C2->C2C2-GATA
Cluster-10108.1493	AP2/ERF-ERF	AP2/ERF->AP2/ERF-ERF
Cluster-10108.1494	LIM	LIM
Cluster-10108.150	GARP-G2-like	GARP->GARP-G2-like
Cluster-10108.15174	GRAS	GRAS
Cluster-10108.15320	MYB-related	MYB->MYB-related
Cluster-10108.15321	PHD	PHD
Cluster-10108.15378	C2C2-GATA	C2C2->C2C2-GATA
Cluster-10108.1545	WRKY	WRKY
Cluster-10108.1546	MYB	MYB->MYB
Cluster-10108.15461	GNAT	GNAT
Cluster-10108.15461	bZIP	bZIP
Cluster-10108.1547	bHLH	bHLH
Cluster-10108.1549	LOB	LOB
Cluster-10108.15522	SBP	SBP
Cluster-10108.15666	C3H	C3H
Cluster-10108.15757	Others	Others
Cluster-10108.15785	TRAF	TRAF
Cluster-10108.15863	BES1	BES1
Cluster-10108.15990	FAR1	FAR1
Cluster-10108.16017	SNF2	SNF2
Cluster-10108.16018	bHLH	bHLH
Cluster-10108.16043	SBP	SBP
Cluster-10108.16043	SBP	SBP
Cluster-10108.16049	MYB	MYB->MYB
Cluster-10108.16092	GRAS	GRAS
Cluster-10108.16167	GARP-G2-like	GARP->GARP-G2-like
Cluster-10108.16281	E2F-DP	E2F-DP
Cluster-10108.16373	SWI/SNF-BAF60b	SWI/SNF-BAF60b
Cluster-10108.16373	C3H	C3H
Cluster-10108.16374	Others	Others
Cluster-10108.16443	AP2/ERF-AP2	AP2/ERF->AP2/ERF-AP2
Cluster-10108.16449	C2C2-YABBY	C2C2->C2C2-YABBY
Cluster-10108.16449	C2C2-YABBY	C2C2->C2C2-YABBY
Cluster-10108.16570	MYB	MYB->MYB
Cluster-10108.16702	MYB-related	MYB->MYB-related
Cluster-10108.16702	MYB-related	MYB->MYB-related
Cluster-10108.17015	C2H2	C2H2
Cluster-10108.17019	Others	Others
Cluster-10108.17019	Others	Others
Cluster-10108.17152	SET	SET
Cluster-10108.17156	AUX/IAA	AUX/IAA
Cluster-10108.17159	MADS-MIKC	MADS->MADS-MIKC
Cluster-10108.17217	SWI/SNF-BAF60b	SWI/SNF-BAF60b
Cluster-10108.17311	bZIP	bZIP
Cluster-10108.17369	WRKY	WRKY
Cluster-10108.17534	C2H2	C2H2
Cluster-10108.1756	bZIP	bZIP
Cluster-10108.17606	SET	SET
Cluster-10108.17757	SNF2	SNF2
Cluster-10108.1778	AP2/ERF-ERF	AP2/ERF->AP2/ERF-ERF
Cluster-10108.1782	bZIP	bZIP
Cluster-10108.17870	SBP	SBP
Cluster-10108.17946	NF-YA	NF-Y->NF-YA
Cluster-10108.18087	Alfin-like	Alfin-like
Cluster-10108.18210	GRAS	GRAS
Cluster-10108.18210	GRAS	GRAS
Cluster-10108.18219	PLATZ	PLATZ
Cluster-10108.18344	B3-ARF	B3->B3-ARF
Cluster-10108.18383	C3H	C3H
Cluster-10108.18453	GARP-G2-like	GARP->GARP-G2-like
Cluster-10108.18545	Jumonji	Jumonji
Cluster-10108.18549	GRAS	GRAS
Cluster-10108.18731	MYB	MYB->MYB
Cluster-10108.18903	C2C2-Dof	C2C2->C2C2-Dof
Cluster-10108.18955	mTERF	mTERF
Cluster-10108.19261	TRAF	TRAF
Cluster-10108.19303	GNAT	GNAT
Cluster-10108.19383	NF-YC	NF-Y->NF-YC
Cluster-10108.19599	bHLH	bHLH
Cluster-10108.19666	mTERF	mTERF
Cluster-10108.19667	mTERF	mTERF
Cluster-10108.19668	mTERF	mTERF
Cluster-10108.19765	mTERF	mTERF
Cluster-10108.19766	mTERF	mTERF
Cluster-10108.19812	GNAT	GNAT
Cluster-10108.19842	GARP-G2-like	GARP->GARP-G2-like
Cluster-10108.19967	mTERF	mTERF
Cluster-10108.19990	HB-HD-ZIP	HB->HB-HD-ZIP
Cluster-10108.20040	TRAF	TRAF
Cluster-10108.20097	C3H	C3H
Cluster-10108.20199	Trihelix	Trihelix
Cluster-10108.20381	C3H	C3H
Cluster-10108.20473	MYB-related	MYB->MYB-related
Cluster-10108.20478	NAC	NAC
Cluster-10108.20478	NAC	NAC
Cluster-10108.20738	HSF	HSF
Cluster-10108.20875	mTERF	mTERF
Cluster-10108.20939	GNAT	GNAT
Cluster-10108.21210	AUX/IAA	AUX/IAA
Cluster-10108.21213	LOB	LOB
Cluster-10108.21213	LOB	LOB
Cluster-10108.21248	LOB	LOB
Cluster-10108.21554	SRS	SRS
Cluster-10108.21662	PHD	PHD
Cluster-10108.21752	C2H2	C2H2
Cluster-10108.21754	AP2/ERF-ERF	AP2/ERF->AP2/ERF-ERF
Cluster-10108.21942	B3	B3->B3
Cluster-10108.21943	B3	B3->B3
Cluster-10108.22060	PLATZ	PLATZ
Cluster-10108.22745	AP2/ERF-ERF	AP2/ERF->AP2/ERF-ERF
Cluster-10108.22926	bHLH	bHLH
Cluster-10108.22976	Others	Others
Cluster-10108.23002	MYB	MYB->MYB
Cluster-10108.23080	NAC	NAC
Cluster-10108.23421	Trihelix	Trihelix
Cluster-10108.23583	TCP	TCP
Cluster-10108.23588	SET	SET
Cluster-10108.23729	bHLH	bHLH
Cluster-10108.23852	TRAF	TRAF
Cluster-10108.2401	NAC	NAC
Cluster-10108.2405	LOB	LOB
Cluster-10108.24127	OFP	OFP
Cluster-10108.2476	GRAS	GRAS
Cluster-10108.2483	AP2/ERF-ERF	AP2/ERF->AP2/ERF-ERF
Cluster-10108.24953	NAC	NAC
Cluster-10108.25446	GRAS	GRAS
Cluster-10108.25658	SBP	SBP
Cluster-10108.25737	C2H2	C2H2
Cluster-10108.25922	C2H2	C2H2
Cluster-10108.26361	C2H2	C2H2
Cluster-10108.26534	LIM	LIM
Cluster-10108.26675	C2H2	C2H2
Cluster-10108.26991	TRAF	TRAF
Cluster-10108.27035	NAC	NAC
Cluster-10108.27096	TAZ	TAZ
Cluster-10108.27326	C2H2	C2H2
Cluster-10108.27436	SNF2	SNF2
Cluster-10108.27979	C3H	C3H
Cluster-10108.28029	GNAT	GNAT
Cluster-10108.28210	WRKY	WRKY
Cluster-10108.28295	TRAF	TRAF
Cluster-10108.28369	C3H	C3H
Cluster-10108.28422	Others	Others
Cluster-10108.28500	SWI/SNF-BAF60b	SWI/SNF-BAF60b
Cluster-10108.28580	WRKY	WRKY
Cluster-10108.28675	WRKY	WRKY
Cluster-10108.28838	bHLH	bHLH
Cluster-10108.28846	NF-YB	NF-Y->NF-YB
Cluster-10108.29049	MYB	MYB->MYB
Cluster-10108.2928	MYB-related	MYB->MYB-related
Cluster-10108.2928	MYB-related	MYB->MYB-related
Cluster-10108.29553	WRKY	WRKY
Cluster-10108.2978	MYB	MYB->MYB
Cluster-10108.3004	AP2/ERF-ERF	AP2/ERF->AP2/ERF-ERF
Cluster-10108.3005	NAC	NAC
Cluster-10108.32	MYB	MYB->MYB
Cluster-10108.3236	bZIP	bZIP
Cluster-10108.3239	OFP	OFP
Cluster-10108.3659	NAC	NAC
Cluster-10108.3823	SWI/SNF-BAF60b	SWI/SNF-BAF60b
Cluster-10108.3855	C2H2	C2H2
Cluster-10108.3901	OFP	OFP
Cluster-10108.4149	mTERF	mTERF
Cluster-10108.4233	FAR1	FAR1
Cluster-10108.4307	MYB	MYB->MYB
Cluster-10108.4375	MYB	MYB->MYB
Cluster-10108.475	WRKY	WRKY
Cluster-10108.4784	AUX/IAA	AUX/IAA
Cluster-10108.4786	mTERF	mTERF
Cluster-10108.4813	CSD	CSD
Cluster-10108.4891	WRKY	WRKY
Cluster-10108.4919	GRAS	GRAS
Cluster-10108.5071	mTERF	mTERF
Cluster-10108.5168	mTERF	mTERF
Cluster-10108.5244	B3	B3->B3
Cluster-10108.5331	SET	SET
Cluster-10108.5423	bHLH	bHLH
Cluster-10108.5543	WRKY	WRKY
Cluster-10108.5547	WRKY	WRKY
Cluster-10108.5708	MYB	MYB->MYB
Cluster-10108.5867	bHLH	bHLH
Cluster-10108.5987	FAR1	FAR1
Cluster-10108.6039	mTERF	mTERF
Cluster-10108.6106	HSF	HSF
Cluster-10108.6377	C2H2	C2H2
Cluster-10108.6461	AP2/ERF-ERF	AP2/ERF->AP2/ERF-ERF
Cluster-10108.6552	MYB	MYB->MYB
Cluster-10108.6581	TCP	TCP
Cluster-10108.6616	HSF	HSF
Cluster-10108.6696	HB-BELL	HB->HB-BELL
Cluster-10108.6719	Trihelix	Trihelix
Cluster-10108.6825	WRKY	WRKY
Cluster-10108.7021	E2F-DP	E2F-DP
Cluster-10108.7021	E2F-DP	E2F-DP
Cluster-10108.7075	SET	SET
Cluster-10108.7221	C3H	C3H
Cluster-10108.7346	B3	B3->B3
Cluster-10108.7346	B3	B3->B3
Cluster-10108.7449	FAR1	FAR1
Cluster-10108.7530	bZIP	bZIP
Cluster-10108.7531	Others	Others
Cluster-10108.7534	GRAS	GRAS
Cluster-10108.7563	BES1	BES1
Cluster-10108.7567	bZIP	bZIP
Cluster-10108.7861	SWI/SNF-BAF60b	SWI/SNF-BAF60b
Cluster-10108.7925	TUB	TUB
Cluster-10108.7925	TUB	TUB
Cluster-10108.8050	NAC	NAC
Cluster-10108.8555	FAR1	FAR1
Cluster-10108.8677	SBP	SBP
Cluster-10108.876	WRKY	WRKY
Cluster-10108.8827	SET	SET
Cluster-10108.8984	NAC	NAC
Cluster-10108.9095	C3H	C3H
Cluster-10108.9097	bZIP	bZIP
Cluster-10108.9098	Trihelix	Trihelix
Cluster-10108.9362	HSF	HSF
Cluster-10108.9365	NF-YA	NF-Y->NF-YA
Cluster-10108.9365	NF-YA	NF-Y->NF-YA
Cluster-10108.938	C2H2	C2H2
Cluster-10108.9396	C2H2	C2H2
Cluster-10108.9464	bHLH	bHLH
Cluster-10108.9466	E2F-DP	E2F-DP
Cluster-10108.9554	B3	B3->B3
Cluster-10108.9557	mTERF	mTERF
Cluster-10108.9559	bHLH	bHLH
Cluster-10108.9741	C2C2-Dof	C2C2->C2C2-Dof
Cluster-10108.9866	bHLH	bHLH
Cluster-10108.9905	AP2/ERF-ERF	AP2/ERF->AP2/ERF-ERF
Cluster-10108.9988	CPP	CPP
Cluster-10349.0	BES1	BES1
Cluster-10569.0	MADS-M-type	MADS->MADS-M-type
Cluster-10717.0	bZIP	bZIP
Cluster-1182.0	C2H2	C2H2
Cluster-1214.1	LIM	LIM
Cluster-1666.0	HB-other	HB->HB-other
Cluster-1857.0	C2H2	C2H2
Cluster-1953.0	SNF2	SNF2
Cluster-1956.0	HB-other	HB->HB-other
Cluster-2683.0	C2H2	C2H2
Cluster-2816.0	PHD	PHD
Cluster-2856.0	C2H2	C2H2
Cluster-2932.0	C2H2	C2H2
Cluster-2996.0	C2H2	C2H2
Cluster-3081.0	GNAT	GNAT
Cluster-3429.0	C2H2	C2H2
Cluster-3592.0	C2H2	C2H2
Cluster-3859.0	LIM	LIM
Cluster-428.0	bZIP	bZIP
Cluster-4283.1	bHLH	bHLH
Cluster-4510.0	C2H2	C2H2
Cluster-4717.0	PHD	PHD
Cluster-4870.0	C2H2	C2H2
Cluster-5120.0	CSD	CSD
Cluster-5179.0	bHLH	bHLH
Cluster-5546.0	MBF1	MBF1
Cluster-5563.1	LOB	LOB
Cluster-5637.0	NAC	NAC
Cluster-5657.0	HB-HD-ZIP	HB->HB-HD-ZIP
Cluster-6612.0	LOB	LOB
Cluster-7127.0	C2C2-YABBY	C2C2->C2C2-YABBY
Cluster-756.0	CSD	CSD
Cluster-7583.0	mTERF	mTERF
Cluster-7680.0	HB-HD-ZIP	HB->HB-HD-ZIP
Cluster-8043.0	B3	B3->B3
Cluster-8603.0	AUX/IAA	AUX/IAA
Cluster-862.0	bHLH	bHLH
Cluster-865.0	CSD	CSD
Cluster-8895.0	NAC	NAC
Cluster-8907.0	C3H	C3H
Cluster-8997.0	B3	B3->B3
Cluster-9003.2	NAC	NAC
Cluster-9207.0	GRAS	GRAS
Cluster-9485.0	AP2/ERF-ERF	AP2/ERF->AP2/ERF-ERF
Cluster-9585.0	AP2/ERF-ERF	AP2/ERF->AP2/ERF-ERF
Cluster-9696.0	C2C2-GATA	C2C2->C2C2-GATA
Cluster-9739.0	MADS-MIKC	MADS->MADS-MIKC
Cluster-10108.10012	Others	Others
Cluster-10108.10012	Others	Others
Cluster-10108.10017	GRF	GRF
Cluster-10108.10041	AP2/ERF-ERF	AP2/ERF->AP2/ERF-ERF
Cluster-10108.10093	MYB	MYB->MYB
Cluster-10108.10431	bZIP	bZIP
Cluster-10108.10438	FAR1	FAR1
Cluster-10108.10449	GNAT	GNAT
Cluster-10108.10606	PHD	PHD
Cluster-10108.10840	DBB	DBB
Cluster-10108.10844	SET	SET
Cluster-10108.10911	TUB	TUB
Cluster-10108.10911	TUB	TUB
Cluster-10108.10973	RWP-RK	RWP-RK
Cluster-10108.11001	Trihelix	Trihelix
Cluster-10108.11005	SNF2	SNF2
Cluster-10108.11220	Jumonji	Jumonji
Cluster-10108.11229	DDT	DDT
Cluster-10108.11598	bZIP	bZIP
Cluster-10108.11712	C2H2	C2H2
Cluster-10108.11715	Alfin-like	Alfin-like
Cluster-10108.11797	SNF2	SNF2
Cluster-10108.11875	bHLH	bHLH
Cluster-10108.11934	Others	Others
Cluster-10108.11988	Jumonji	Jumonji
Cluster-10108.11988	C2H2	C2H2
Cluster-10108.12044	B3-ARF	B3->B3-ARF
Cluster-10108.12092	GNAT	GNAT
Cluster-10108.12373	SNF2	SNF2
Cluster-10108.12373	SNF2	SNF2
Cluster-10108.12651	PLATZ	PLATZ
Cluster-10108.12653	C2C2-YABBY	C2C2->C2C2-YABBY
Cluster-10108.12653	C2C2-YABBY	C2C2->C2C2-YABBY
Cluster-10108.12653	C2C2-YABBY	C2C2->C2C2-YABBY
Cluster-10108.1276	LOB	LOB
Cluster-10108.12991	bHLH	bHLH
Cluster-10108.12993	NAC	NAC
Cluster-10108.13361	B3-ARF	B3->B3-ARF
Cluster-10108.13404	bZIP	bZIP
Cluster-10108.13532	GeBP	GeBP
Cluster-10108.13538	ARID	ARID
Cluster-10108.13539	C2H2	C2H2
Cluster-10108.13569	Coactivator p15	Coactivator p15
Cluster-10108.13643	AP2/ERF-ERF	AP2/ERF->AP2/ERF-ERF
Cluster-10108.13674	Trihelix	Trihelix
Cluster-10108.14030	PHD	PHD
Cluster-10108.14031	MYB-related	MYB->MYB-related
Cluster-10108.14208	SNF2	SNF2
Cluster-10108.14248	MADS-MIKC	MADS->MADS-MIKC
Cluster-10108.1429	CSD	CSD
Cluster-10108.14300	PHD	PHD
Cluster-10108.14303	WRKY	WRKY
Cluster-10108.14383	FAR1	FAR1
Cluster-10108.14440	C2C2-GATA	C2C2->C2C2-GATA
Cluster-10108.14656	NAC	NAC
Cluster-10108.14686	FAR1	FAR1
Cluster-10108.1476	NAC	NAC
Cluster-10108.1478	C3H	C3H
Cluster-10108.14995	AP2/ERF-ERF	AP2/ERF->AP2/ERF-ERF
Cluster-10108.15065	AP2/ERF-ERF	AP2/ERF->AP2/ERF-ERF
Cluster-10108.15119	AP2/ERF-ERF	AP2/ERF->AP2/ERF-ERF
Cluster-10108.15145	Others	Others
Cluster-10108.15145	Others	Others
Cluster-10108.15147	AUX/IAA	AUX/IAA
Cluster-10108.15147	AUX/IAA	AUX/IAA
Cluster-10108.15238	Trihelix	Trihelix
Cluster-10108.15307	LUG	LUG
Cluster-10108.15309	C2H2	C2H2
Cluster-10108.15316	MYB-related	MYB->MYB-related
Cluster-10108.15407	HB-PHD	HB->HB-PHD
Cluster-10108.15480	Coactivator p15	Coactivator p15
Cluster-10108.15486	SNF2	SNF2
Cluster-10108.15488	CSD	CSD
Cluster-10108.15577	Trihelix	Trihelix
Cluster-10108.15579	C2H2	C2H2
Cluster-10108.15651	PHD	PHD
Cluster-10108.15676	FAR1	FAR1
Cluster-10108.15679	C3H	C3H
Cluster-10108.15765	TAZ	TAZ
Cluster-10108.15815	SBP	SBP
Cluster-10108.15910	TRAF	TRAF
Cluster-10108.15915	GeBP	GeBP
Cluster-10108.16148	Others	Others
Cluster-10108.16269	SET	SET
Cluster-10108.16310	NAC	NAC
Cluster-10108.16453	TRAF	TRAF
Cluster-10108.1654	bZIP	bZIP
Cluster-10108.1656	LIM	LIM
Cluster-10108.16643	NF-YC	NF-Y->NF-YC
Cluster-10108.16718	HB-other	HB->HB-other
Cluster-10108.16779	bZIP	bZIP
Cluster-10108.16808	MYB-related	MYB->MYB-related
Cluster-10108.16809	B3	B3->B3
Cluster-10108.16809	B3	B3->B3
Cluster-10108.16925	bHLH	bHLH
Cluster-10108.16941	HB-HD-ZIP	HB->HB-HD-ZIP
Cluster-10108.16946	bHLH	bHLH
Cluster-10108.1707	C2H2	C2H2
Cluster-10108.1709	Tify	Tify
Cluster-10108.1709	Others	Others
Cluster-10108.17135	FAR1	FAR1
Cluster-10108.17160	C2C2-Dof	C2C2->C2C2-Dof
Cluster-10108.17337	Others	Others
Cluster-10108.17338	MYB-related	MYB->MYB-related
Cluster-10108.17416	C2C2-Dof	C2C2->C2C2-Dof
Cluster-10108.17418	bZIP	bZIP
Cluster-10108.1745	MYB-related	MYB->MYB-related
Cluster-10108.1745	MYB-related	MYB->MYB-related
Cluster-10108.17518	C2C2-Dof	C2C2->C2C2-Dof
Cluster-10108.17651	C3H	C3H
Cluster-10108.17654	BES1	BES1
Cluster-10108.17654	BES1	BES1
Cluster-10108.17680	bZIP	bZIP
Cluster-10108.17852	HB-BELL	HB->HB-BELL
Cluster-10108.17912	B3	B3->B3
Cluster-10108.17912	B3	B3->B3
Cluster-10108.17919	NF-YA	NF-Y->NF-YA
Cluster-10108.18181	AP2/ERF-ERF	AP2/ERF->AP2/ERF-ERF
Cluster-10108.18182	B3	B3->B3
Cluster-10108.18187	MADS-M-type	MADS->MADS-M-type
Cluster-10108.18405	SRS	SRS
Cluster-10108.18405	SRS	SRS
Cluster-10108.18554	mTERF	mTERF
Cluster-10108.18567	MYB	MYB->MYB
Cluster-10108.18619	GARP-G2-like	GARP->GARP-G2-like
Cluster-10108.18795	C2C2-GATA	C2C2->C2C2-GATA
Cluster-10108.18877	AP2/ERF-ERF	AP2/ERF->AP2/ERF-ERF
Cluster-10108.18981	C2C2-Dof	C2C2->C2C2-Dof
Cluster-10108.19043	AP2/ERF-ERF	AP2/ERF->AP2/ERF-ERF
Cluster-10108.19095	FAR1	FAR1
Cluster-10108.19113	TCP	TCP
Cluster-10108.19209	SRS	SRS
Cluster-10108.19250	SNF2	SNF2
Cluster-10108.19588	TRAF	TRAF
Cluster-10108.1966	LIM	LIM
Cluster-10108.20105	mTERF	mTERF
Cluster-10108.20132	SET	SET
Cluster-10108.20208	MYB-related	MYB->MYB-related
Cluster-10108.20335	SET	SET
Cluster-10108.20838	SNF2	SNF2
Cluster-10108.20892	Others	Others
Cluster-10108.21264	AP2/ERF-ERF	AP2/ERF->AP2/ERF-ERF
Cluster-10108.21579	AP2/ERF-ERF	AP2/ERF->AP2/ERF-ERF
Cluster-10108.21732	mTERF	mTERF
Cluster-10108.22327	C2H2	C2H2
Cluster-10108.22423	TCP	TCP
Cluster-10108.22794	AP2/ERF-ERF	AP2/ERF->AP2/ERF-ERF
Cluster-10108.23052	AP2/ERF-ERF	AP2/ERF->AP2/ERF-ERF
Cluster-10108.2321	C2C2-Dof	C2C2->C2C2-Dof
Cluster-10108.23243	SWI/SNF-SWI3	SWI/SNF-SWI3
Cluster-10108.23244	SRS	SRS
Cluster-10108.23475	TCP	TCP
Cluster-10108.23476	bHLH	bHLH
Cluster-10108.23530	C2H2	C2H2
Cluster-10108.23936	AP2/ERF-ERF	AP2/ERF->AP2/ERF-ERF
Cluster-10108.24001	TRAF	TRAF
Cluster-10108.2429	PLATZ	PLATZ
Cluster-10108.24337	bHLH	bHLH
Cluster-10108.24494	AP2/ERF-ERF	AP2/ERF->AP2/ERF-ERF
Cluster-10108.2542	AP2/ERF-ERF	AP2/ERF->AP2/ERF-ERF
Cluster-10108.25544	NAC	NAC
Cluster-10108.25806	GNAT	GNAT
Cluster-10108.25878	C2H2	C2H2
Cluster-10108.26131	HMG	HMG
Cluster-10108.26176	C2H2	C2H2
Cluster-10108.26185	C2H2	C2H2
Cluster-10108.26275	C2H2	C2H2
Cluster-10108.26493	bZIP	bZIP
Cluster-10108.26609	GNAT	GNAT
Cluster-10108.27024	GNAT	GNAT
Cluster-10108.27143	C2H2	C2H2
Cluster-10108.27463	GNAT	GNAT
Cluster-10108.27524	C2H2	C2H2
Cluster-10108.27525	TRAF	TRAF
Cluster-10108.27549	HMG	HMG
Cluster-10108.27879	Coactivator p15	Coactivator p15
Cluster-10108.27881	C2H2	C2H2
Cluster-10108.28241	C2H2	C2H2
Cluster-10108.28408	C2H2	C2H2
Cluster-10108.29971	GARP-G2-like	GARP->GARP-G2-like
Cluster-10108.29973	NF-YA	NF-Y->NF-YA
Cluster-10108.3072	C2H2	C2H2
Cluster-10108.3150	GNAT	GNAT
Cluster-10108.3312	B3	B3->B3
Cluster-10108.337	TRAF	TRAF
Cluster-10108.3404	GRAS	GRAS
Cluster-10108.3406	B3	B3->B3
Cluster-10108.3455	mTERF	mTERF
Cluster-10108.3456	NAC	NAC
Cluster-10108.3700	AUX/IAA	AUX/IAA
Cluster-10108.3843	TAZ	TAZ
Cluster-10108.3929	bHLH	bHLH
Cluster-10108.4049	MYB-related	MYB->MYB-related
Cluster-10108.4163	WRKY	WRKY
Cluster-10108.4445	Trihelix	Trihelix
Cluster-10108.4532	C2H2	C2H2
Cluster-10108.4682	bHLH	bHLH
Cluster-10108.4758	MYB-related	MYB->MYB-related
Cluster-10108.4762	NAC	NAC
Cluster-10108.4765	Whirly	Whirly
Cluster-10108.4902	NF-YB	NF-Y->NF-YB
Cluster-10108.4980	bHLH	bHLH
Cluster-10108.4988	SNF2	SNF2
Cluster-10108.5474	TUB	TUB
Cluster-10108.5479	C2C2-Dof	C2C2->C2C2-Dof
Cluster-10108.5488	mTERF	mTERF
Cluster-10108.5600	B3	B3->B3
Cluster-10108.5601	Others	Others
Cluster-10108.5611	SET	SET
Cluster-10108.5690	MADS-MIKC	MADS->MADS-MIKC
Cluster-10108.5711	MYB-related	MYB->MYB-related
Cluster-10108.5902	FAR1	FAR1
Cluster-10108.5907	WRKY	WRKY
Cluster-10108.598	TRAF	TRAF
Cluster-10108.604	CSD	CSD
Cluster-10108.6052	PHD	PHD
Cluster-10108.6060	C3H	C3H
Cluster-10108.6061	MYB	MYB->MYB
Cluster-10108.6264	HB-other	HB->HB-other
Cluster-10108.6291	HB-other	HB->HB-other
Cluster-10108.6294	E2F-DP	E2F-DP
Cluster-10108.6299	NAC	NAC
Cluster-10108.6310	HB-PHD	HB->HB-PHD
Cluster-10108.6318	RWP-RK	RWP-RK
Cluster-10108.6319	bHLH	bHLH
Cluster-10108.6405	DBP	DBP
Cluster-10108.6408	bHLH	bHLH
Cluster-10108.6678	HB-HD-ZIP	HB->HB-HD-ZIP
Cluster-10108.6976	C2H2	C2H2
Cluster-10108.7136	Jumonji	Jumonji
Cluster-10108.7364	NAC	NAC
Cluster-10108.7570	GRAS	GRAS
Cluster-10108.7659	C3H	C3H
Cluster-10108.7760	WRKY	WRKY
Cluster-10108.7764	BBR-BPC	BBR-BPC
Cluster-10108.7768	AP2/ERF-ERF	AP2/ERF->AP2/ERF-ERF
Cluster-10108.7829	Others	Others
Cluster-10108.7987	MYB	MYB->MYB
Cluster-10108.8003	GARP-G2-like	GARP->GARP-G2-like
Cluster-10108.8003	GARP-G2-like	GARP->GARP-G2-like
Cluster-10108.8003	Others	Others
Cluster-10108.810	LIM	LIM
Cluster-10108.8127	FAR1	FAR1
Cluster-10108.8310	GRAS	GRAS
Cluster-10108.8323	GARP-ARR-B	GARP->GARP-ARR-B
Cluster-10108.8328	MADS-M-type	MADS->MADS-M-type
Cluster-10108.8400	TCP	TCP
Cluster-10108.8403	SWI/SNF-BAF60b	SWI/SNF-BAF60b
Cluster-10108.8617	Jumonji	Jumonji
Cluster-10108.8617	Jumonji	Jumonji
Cluster-10108.8690	C2H2	C2H2
Cluster-10108.8711	MYB	MYB->MYB
Cluster-10108.8717	MYB-related	MYB->MYB-related
Cluster-10108.8741	MYB	MYB->MYB
Cluster-10108.8747	GARP-G2-like	GARP->GARP-G2-like
Cluster-10108.8748	MYB	MYB->MYB
Cluster-10108.8794	Trihelix	Trihelix
Cluster-10108.8797	STAT	STAT
Cluster-10108.9110	NAC	NAC
Cluster-10108.9146	SET	SET
Cluster-10108.9190	Trihelix	Trihelix
Cluster-10108.9233	C2H2	C2H2
Cluster-10108.9832	MYB-related	MYB->MYB-related
Cluster-10108.9833	NAC	NAC
Cluster-10108.9833	NAC	NAC
Cluster-10108.9840	WRKY	WRKY
Cluster-10108.9843	B3-ARF	B3->B3-ARF
Cluster-10108.9978	TCP	TCP
Cluster-10151.0	bZIP	bZIP
Cluster-1073.0	C2H2	C2H2
Cluster-10796.0	Others	Others
Cluster-10831.0	MYB-related	MYB->MYB-related
Cluster-1142.0	PHD	PHD
Cluster-1191.0	C2H2	C2H2
Cluster-1238.0	C2C2-GATA	C2C2->C2C2-GATA
Cluster-140.0	LIM	LIM
Cluster-1474.0	AP2/ERF-ERF	AP2/ERF->AP2/ERF-ERF
Cluster-1638.0	IWS1	IWS1
Cluster-1733.0	bZIP	bZIP
Cluster-205.0	C2H2	C2H2
Cluster-2637.0	PHD	PHD
Cluster-3032.0	TRAF	TRAF
Cluster-3189.0	bHLH	bHLH
Cluster-3484.0	Others	Others
Cluster-3517.0	C2H2	C2H2
Cluster-3586.0	Others	Others
Cluster-3695.0	GNAT	GNAT
Cluster-3852.0	C2H2	C2H2
Cluster-3856.1	AP2/ERF-ERF	AP2/ERF->AP2/ERF-ERF
Cluster-3910.0	HB-other	HB->HB-other
Cluster-3912.0	C2H2	C2H2
Cluster-3922.0	Others	Others
Cluster-4223.0	C2H2	C2H2
Cluster-4500.0	MYB	MYB->MYB
Cluster-4606.0	C2H2	C2H2
Cluster-4642.0	TRAF	TRAF
Cluster-5208.0	C2H2	C2H2
Cluster-5245.0	C2H2	C2H2
Cluster-5981.0	bHLH	bHLH
Cluster-5990.0	NAC	NAC
Cluster-6037.0	AP2/ERF-ERF	AP2/ERF->AP2/ERF-ERF
Cluster-6748.0	LOB	LOB
Cluster-6748.1	LOB	LOB
Cluster-7201.0	GARP-G2-like	GARP->GARP-G2-like
Cluster-7676.0	WRKY	WRKY
Cluster-7994.0	bHLH	bHLH
Cluster-809.0	bHLH	bHLH
Cluster-8623.0	bZIP	bZIP
Cluster-9148.0	Others	Others
Cluster-9543.0	mTERF	mTERF
Cluster-9661.0	C3H	C3H
Cluster-9717.0	AP2/ERF-ERF	AP2/ERF->AP2/ERF-ERF
Cluster-9717.1	AP2/ERF-ERF	AP2/ERF->AP2/ERF-ERF
Cluster-972.0	C2H2	C2H2
Cluster-9994.0	NAC	NAC
Cluster-10069.0	bHLH	bHLH
Cluster-10108.10027	bHLH	bHLH
Cluster-10108.10028	SBP	SBP
Cluster-10108.10028	SBP	SBP
Cluster-10108.10144	bZIP	bZIP
Cluster-10108.10146	RB	RB
Cluster-10108.10270	MYB-related	MYB->MYB-related
Cluster-10108.10307	Others	Others
Cluster-10108.10334	NF-YC	NF-Y->NF-YC
Cluster-10108.10389	bZIP	bZIP
Cluster-10108.10421	Trihelix	Trihelix
Cluster-10108.10427	MYB-related	MYB->MYB-related
Cluster-10108.10510	SET	SET
Cluster-10108.10512	WRKY	WRKY
Cluster-10108.10597	bHLH	bHLH
Cluster-10108.10620	Tify	Tify
Cluster-10108.10896	GARP-G2-like	GARP->GARP-G2-like
Cluster-10108.10921	GARP-ARR-B	GARP->GARP-ARR-B
Cluster-10108.11174	B3	B3->B3
Cluster-10108.11379	GRF	GRF
Cluster-10108.11465	mTERF	mTERF
Cluster-10108.11544	bZIP	bZIP
Cluster-10108.11579	GRAS	GRAS
Cluster-10108.11594	MYB	MYB->MYB
Cluster-10108.11637	SNF2	SNF2
Cluster-10108.11639	C2H2	C2H2
Cluster-10108.11958	bZIP	bZIP
Cluster-10108.12013	MYB-related	MYB->MYB-related
Cluster-10108.12013	MYB	MYB->MYB
Cluster-10108.12110	SWI/SNF-BAF60b	SWI/SNF-BAF60b
Cluster-10108.12111	C2C2-LSD	C2C2->C2C2-LSD
Cluster-10108.12114	NAC	NAC
Cluster-10108.1220	Others	Others
Cluster-10108.12221	bHLH	bHLH
Cluster-10108.12392	HB-HD-ZIP	HB->HB-HD-ZIP
Cluster-10108.1244	NAC	NAC
Cluster-10108.12573	GRF	GRF
Cluster-10108.12578	TRAF	TRAF
Cluster-10108.12631	AP2/ERF-ERF	AP2/ERF->AP2/ERF-ERF
Cluster-10108.12803	TCP	TCP
Cluster-10108.12835	HMG	HMG
Cluster-10108.12839	MYB-related	MYB->MYB-related
Cluster-10108.12839	MYB-related	MYB->MYB-related
Cluster-10108.13170	C2H2	C2H2
Cluster-10108.13241	HB-HD-ZIP	HB->HB-HD-ZIP
Cluster-10108.13243	Trihelix	Trihelix
Cluster-10108.13270	AUX/IAA	AUX/IAA
Cluster-10108.13336	C3H	C3H
Cluster-10108.13544	WRKY	WRKY
Cluster-10108.13623	SET	SET
Cluster-10108.13702	HB-HD-ZIP	HB->HB-HD-ZIP
Cluster-10108.13703	bHLH	bHLH
Cluster-10108.13750	PHD	PHD
Cluster-10108.13820	HB-HD-ZIP	HB->HB-HD-ZIP
Cluster-10108.13944	Others	Others
Cluster-10108.13947	MYB	MYB->MYB
Cluster-10108.13997	C2C2-CO-like	C2C2->C2C2-CO-like
Cluster-10108.14139	SNF2	SNF2
Cluster-10108.14145	SWI/SNF-SWI3	SWI/SNF-SWI3
Cluster-10108.14145	MYB-related	MYB->MYB-related
Cluster-10108.14215	GARP-G2-like	GARP->GARP-G2-like
Cluster-10108.14216	MYB	MYB->MYB
Cluster-10108.14301	Others	Others
Cluster-10108.14314	bHLH	bHLH
Cluster-10108.14363	NAC	NAC
Cluster-10108.14414	SET	SET
Cluster-10108.14421	SWI/SNF-BAF60b	SWI/SNF-BAF60b
Cluster-10108.14426	bZIP	bZIP
Cluster-10108.14427	HB-other	HB->HB-other
Cluster-10108.14504	C2H2	C2H2
Cluster-10108.14552	GeBP	GeBP
Cluster-10108.14577	C2H2	C2H2
Cluster-10108.14628	SET	SET
Cluster-10108.14628	PHD	PHD
Cluster-10108.14629	C2C2-GATA	C2C2->C2C2-GATA
Cluster-10108.14752	C2C2-GATA	C2C2->C2C2-GATA
Cluster-10108.14755	GRAS	GRAS
Cluster-10108.14877	C2H2	C2H2
Cluster-10108.14878	SNF2	SNF2
Cluster-10108.14937	SWI/SNF-BAF60b	SWI/SNF-BAF60b
Cluster-10108.14937	SWI/SNF-BAF60b	SWI/SNF-BAF60b
Cluster-10108.15044	MYB	MYB->MYB
Cluster-10108.15090	Others	Others
Cluster-10108.15090	Others	Others
Cluster-10108.15134	Others	Others
Cluster-10108.15136	bHLH	bHLH
Cluster-10108.15139	B3	B3->B3
Cluster-10108.15166	GRF	GRF
Cluster-10108.15224	Trihelix	Trihelix
Cluster-10108.15250	bHLH	bHLH
Cluster-10108.15284	BES1	BES1
Cluster-10108.15284	BES1	BES1
Cluster-10108.15450	MYB	MYB->MYB
Cluster-10108.15455	AUX/IAA	AUX/IAA
Cluster-10108.15455	AUX/IAA	AUX/IAA
Cluster-10108.1554	GNAT	GNAT
Cluster-10108.15621	ARID	ARID
Cluster-10108.15743	C3H	C3H
Cluster-10108.15744	HB-other	HB->HB-other
Cluster-10108.15907	C2H2	C2H2
Cluster-10108.15932	Trihelix	Trihelix
Cluster-10108.15936	mTERF	mTERF
Cluster-10108.1610	C2H2	C2H2
Cluster-10108.16236	LIM	LIM
Cluster-10108.16343	Others	Others
Cluster-10108.16347	FAR1	FAR1
Cluster-10108.16419	BES1	BES1
Cluster-10108.16426	HMG	HMG
Cluster-10108.16426	ARID	ARID
Cluster-10108.16434	HB-WOX	HB->HB-WOX
Cluster-10108.16500	TUB	TUB
Cluster-10108.16500	TUB	TUB
Cluster-10108.16611	HSF	HSF
Cluster-10108.16621	C3H	C3H
Cluster-10108.1665	Others	Others
Cluster-10108.16694	TAZ	TAZ
Cluster-10108.16952	C3H	C3H
Cluster-10108.16990	HSF	HSF
Cluster-10108.17064	SOH1	SOH1
Cluster-10108.17065	HB-HD-ZIP	HB->HB-HD-ZIP
Cluster-10108.17148	CPP	CPP
Cluster-10108.17192	SNF2	SNF2
Cluster-10108.17194	AUX/IAA	AUX/IAA
Cluster-10108.17199	HSF	HSF
Cluster-10108.17669	C3H	C3H
Cluster-10108.17772	B3-ARF	B3->B3-ARF
Cluster-10108.17920	NF-YB	NF-Y->NF-YB
Cluster-10108.18031	FAR1	FAR1
Cluster-10108.18031	FAR1	FAR1
Cluster-10108.18100	zf-HD	zf-HD
Cluster-10108.18101	SBP	SBP
Cluster-10108.18432	MYB	MYB->MYB
Cluster-10108.18468	Others	Others
Cluster-10108.1855	HB-WOX	HB->HB-WOX
Cluster-10108.18718	bZIP	bZIP
Cluster-10108.18753	NF-X1	NF-X1
Cluster-10108.18753	NF-X1	NF-X1
Cluster-10108.18857	PHD	PHD
Cluster-10108.18857	ARID	ARID
Cluster-10108.18925	mTERF	mTERF
Cluster-10108.19078	AP2/ERF-ERF	AP2/ERF->AP2/ERF-ERF
Cluster-10108.19107	C2H2	C2H2
Cluster-10108.19149	MYB	MYB->MYB
Cluster-10108.19283	SWI/SNF-SWI3	SWI/SNF-SWI3
Cluster-10108.19288	TAZ	TAZ
Cluster-10108.19288	TRAF	TRAF
Cluster-10108.19347	bZIP	bZIP
Cluster-10108.19420	zf-HD	zf-HD
Cluster-10108.19429	AP2/ERF-ERF	AP2/ERF->AP2/ERF-ERF
Cluster-10108.19557	B3	B3->B3
Cluster-10108.19628	MYB-related	MYB->MYB-related
Cluster-10108.19628	MYB-related	MYB->MYB-related
Cluster-10108.19673	mTERF	mTERF
Cluster-10108.19858	NAC	NAC
Cluster-10108.19925	bHLH	bHLH
Cluster-10108.19953	C3H	C3H
Cluster-10108.20272	B3-ARF	B3->B3-ARF
Cluster-10108.20407	Trihelix	Trihelix
Cluster-10108.20451	B3	B3->B3
Cluster-10108.20640	Trihelix	Trihelix
Cluster-10108.20802	MYB	MYB->MYB
Cluster-10108.20957	zf-HD	zf-HD
Cluster-10108.21063	MYB-related	MYB->MYB-related
Cluster-10108.21182	C2H2	C2H2
Cluster-10108.21238	bHLH	bHLH
Cluster-10108.21272	mTERF	mTERF
Cluster-10108.21406	mTERF	mTERF
Cluster-10108.21501	mTERF	mTERF
Cluster-10108.21719	bHLH	bHLH
Cluster-10108.21902	GARP-G2-like	GARP->GARP-G2-like
Cluster-10108.22046	TUB	TUB
Cluster-10108.22074	MYB-related	MYB->MYB-related
Cluster-10108.22230	C2C2-Dof	C2C2->C2C2-Dof
Cluster-10108.22234	WRKY	WRKY
Cluster-10108.22323	GARP-G2-like	GARP->GARP-G2-like
Cluster-10108.22525	AP2/ERF-ERF	AP2/ERF->AP2/ERF-ERF
Cluster-10108.22666	OFP	OFP
Cluster-10108.22857	MADS-MIKC	MADS->MADS-MIKC
Cluster-10108.23768	AP2/ERF-ERF	AP2/ERF->AP2/ERF-ERF
Cluster-10108.23811	NAC	NAC
Cluster-10108.23916	WRKY	WRKY
Cluster-10108.24440	MYB	MYB->MYB
Cluster-10108.24788	WRKY	WRKY
Cluster-10108.24861	MADS-MIKC	MADS->MADS-MIKC
Cluster-10108.24866	Trihelix	Trihelix
Cluster-10108.25004	GNAT	GNAT
Cluster-10108.25050	OFP	OFP
Cluster-10108.25176	MADS-MIKC	MADS->MADS-MIKC
Cluster-10108.25296	bHLH	bHLH
Cluster-10108.2537	GARP-G2-like	GARP->GARP-G2-like
Cluster-10108.25719	MADS-MIKC	MADS->MADS-MIKC
Cluster-10108.25809	C2H2	C2H2
Cluster-10108.25809	C2H2	C2H2
Cluster-10108.26255	AP2/ERF-ERF	AP2/ERF->AP2/ERF-ERF
Cluster-10108.2634	HSF	HSF
Cluster-10108.26358	CSD	CSD
Cluster-10108.26445	GARP-G2-like	GARP->GARP-G2-like
Cluster-10108.26520	SNF2	SNF2
Cluster-10108.26572	C2H2	C2H2
Cluster-10108.26701	SWI/SNF-BAF60b	SWI/SNF-BAF60b
Cluster-10108.26745	bHLH	bHLH
Cluster-10108.26836	C2H2	C2H2
Cluster-10108.26842	Others	Others
Cluster-10108.27032	IWS1	IWS1
Cluster-10108.27058	HSF	HSF
Cluster-10108.27106	Rcd1-like	Rcd1-like
Cluster-10108.27176	HB-other	HB->HB-other
Cluster-10108.27207	C2H2	C2H2
Cluster-10108.27559	MYB-related	MYB->MYB-related
Cluster-10108.2771	bHLH	bHLH
Cluster-10108.27900	ARID	ARID
Cluster-10108.28063	C2H2	C2H2
Cluster-10108.28177	bHLH	bHLH
Cluster-10108.28234	C2H2	C2H2
Cluster-10108.28235	C2H2	C2H2
Cluster-10108.28570	bHLH	bHLH
Cluster-10108.29401	C3H	C3H
Cluster-10108.29822	GNAT	GNAT
Cluster-10108.29926	MYB	MYB->MYB
Cluster-10108.3025	WRKY	WRKY
Cluster-10108.3025	WRKY	WRKY
Cluster-10108.3215	MADS-M-type	MADS->MADS-M-type
Cluster-10108.3726	GNAT	GNAT
Cluster-10108.3915	C2C2-Dof	C2C2->C2C2-Dof
Cluster-10108.4184	GRAS	GRAS
Cluster-10108.4189	AP2/ERF-ERF	AP2/ERF->AP2/ERF-ERF
Cluster-10108.4278	C3H	C3H
Cluster-10108.432	Tify	Tify
Cluster-10108.4334	C2C2-GATA	C2C2->C2C2-GATA
Cluster-10108.4369	NAC	NAC
Cluster-10108.4598	Others	Others
Cluster-10108.4677	NAC	NAC
Cluster-10108.5006	Others	Others
Cluster-10108.5069	RWP-RK	RWP-RK
Cluster-10108.5234	HSF	HSF
Cluster-10108.5285	C3H	C3H
Cluster-10108.5346	ARID	ARID
Cluster-10108.5376	mTERF	mTERF
Cluster-10108.5396	NAC	NAC
Cluster-10108.5396	NAC	NAC
Cluster-10108.5453	FAR1	FAR1
Cluster-10108.5531	CPP	CPP
Cluster-10108.5591	IWS1	IWS1
Cluster-10108.5846	HB-other	HB->HB-other
Cluster-10108.5849	TRAF	TRAF
Cluster-10108.5915	LIM	LIM
Cluster-10108.5922	mTERF	mTERF
Cluster-10108.5926	MYB-related	MYB->MYB-related
Cluster-10108.5926	MYB-related	MYB->MYB-related
Cluster-10108.6002	NAC	NAC
Cluster-10108.6007	MYB-related	MYB->MYB-related
Cluster-10108.6007	MYB-related	MYB->MYB-related
Cluster-10108.6332	AUX/IAA	AUX/IAA
Cluster-10108.6471	SBP	SBP
Cluster-10108.6531	MADS-MIKC	MADS->MADS-MIKC
Cluster-10108.6757	LOB	LOB
Cluster-10108.6840	MYB-related	MYB->MYB-related
Cluster-10108.6841	NAC	NAC
Cluster-10108.6862	EIL	EIL
Cluster-10108.6909	CPP	CPP
Cluster-10108.6936	WRKY	WRKY
Cluster-10108.6936	WRKY	WRKY
Cluster-10108.7012	mTERF	mTERF
Cluster-10108.7090	AUX/IAA	AUX/IAA
Cluster-10108.7117	GNAT	GNAT
Cluster-10108.7258	Others	Others
Cluster-10108.7264	C2H2	C2H2
Cluster-10108.7407	VOZ	VOZ
Cluster-10108.7505	ARID	ARID
Cluster-10108.7663	Others	Others
Cluster-10108.7677	TCP	TCP
Cluster-10108.7845	bZIP	bZIP
Cluster-10108.7960	HB-other	HB->HB-other
Cluster-10108.8031	AP2/ERF-ERF	AP2/ERF->AP2/ERF-ERF
Cluster-10108.8039	C2H2	C2H2
Cluster-10108.8195	bHLH	bHLH
Cluster-10108.8237	HB-BELL	HB->HB-BELL
Cluster-10108.844	bHLH	bHLH
Cluster-10108.8481	C2C2-LSD	C2C2->C2C2-LSD
Cluster-10108.8481	C2C2-LSD	C2C2->C2C2-LSD
Cluster-10108.8481	C2C2-LSD	C2C2->C2C2-LSD
Cluster-10108.8487	C2H2	C2H2
Cluster-10108.853	GARP-G2-like	GARP->GARP-G2-like
Cluster-10108.8572	LUG	LUG
Cluster-10108.8647	mTERF	mTERF
Cluster-10108.8649	PHD	PHD
Cluster-10108.8723	mTERF	mTERF
Cluster-10108.8728	MYB-related	MYB->MYB-related
Cluster-10108.8832	C3H	C3H
Cluster-10108.8832	C3H	C3H
Cluster-10108.8974	bHLH	bHLH
Cluster-10108.920	NAC	NAC
Cluster-10108.9204	SNF2	SNF2
Cluster-10108.9209	WRKY	WRKY
Cluster-10108.9282	MYB-related	MYB->MYB-related
Cluster-10108.9282	MYB-related	MYB->MYB-related
Cluster-10108.9333	EIL	EIL
Cluster-10108.9413	Others	Others
Cluster-10108.9413	Others	Others
Cluster-10108.9494	TRAF	TRAF
Cluster-10108.9519	LOB	LOB
Cluster-10108.9601	bHLH	bHLH
Cluster-10108.9627	Jumonji	Jumonji
Cluster-10108.9657	MYB	MYB->MYB
Cluster-10108.9707	C3H	C3H
Cluster-10108.9754	NAC	NAC
Cluster-10108.9891	MADS-M-type	MADS->MADS-M-type
Cluster-10108.9910	bHLH	bHLH
Cluster-10108.9995	SNF2	SNF2
Cluster-1029.0	C3H	C3H
Cluster-10352.0	C2H2	C2H2
Cluster-10352.1	C2H2	C2H2
Cluster-10405.0	C2C2-Dof	C2C2->C2C2-Dof
Cluster-1199.0	SOH1	SOH1
Cluster-1454.0	bHLH	bHLH
Cluster-1490.0	C2H2	C2H2
Cluster-1646.0	C2H2	C2H2
Cluster-1646.1	C2H2	C2H2
Cluster-1745.0	LOB	LOB
Cluster-2132.0	C2H2	C2H2
Cluster-2229.0	NF-X1	NF-X1
Cluster-2433.0	IWS1	IWS1
Cluster-2471.0	AP2/ERF-ERF	AP2/ERF->AP2/ERF-ERF
Cluster-293.0	Others	Others
Cluster-3112.0	PHD	PHD
Cluster-3242.0	SNF2	SNF2
Cluster-3279.0	C2H2	C2H2
Cluster-3594.0	TRAF	TRAF
Cluster-3670.0	GRAS	GRAS
Cluster-4265.0	WRKY	WRKY
Cluster-4267.0	bHLH	bHLH
Cluster-4280.0	C2H2	C2H2
Cluster-4587.0	C3H	C3H
Cluster-4744.0	MADS-M-type	MADS->MADS-M-type
Cluster-4904.0	TRAF	TRAF
Cluster-5037.0	C2H2	C2H2
Cluster-5069.1	C2H2	C2H2
Cluster-5080.0	C3H	C3H
Cluster-5215.0	LIM	LIM
Cluster-526.0	bHLH	bHLH
Cluster-5260.0	C3H	C3H
Cluster-5276.0	HB-other	HB->HB-other
Cluster-5659.0	MYB	MYB->MYB
Cluster-6842.0	C2H2	C2H2
Cluster-7486.0	MYB	MYB->MYB
Cluster-7611.0	AP2/ERF-ERF	AP2/ERF->AP2/ERF-ERF
Cluster-7739.0	HB-KNOX	HB->HB-KNOX
Cluster-7897.0	Others	Others
Cluster-8197.0	C2H2	C2H2
Cluster-8741.0	MADS-M-type	MADS->MADS-M-type
Cluster-8917.0	MYB-related	MYB->MYB-related
Cluster-9563.0	MYB	MYB->MYB
Cluster-9616.0	mTERF	mTERF
Cluster-9736.0	WRKY	WRKY
Cluster-10108.1006	bZIP	bZIP
Cluster-10108.10083	MYB-related	MYB->MYB-related
Cluster-10108.10085	C3H	C3H
Cluster-10108.10086	GNAT	GNAT
Cluster-10108.10161	Jumonji	Jumonji
Cluster-10108.10215	bHLH	bHLH
Cluster-10108.10242	bHLH	bHLH
Cluster-10108.10293	bZIP	bZIP
Cluster-10108.10368	GARP-G2-like	GARP->GARP-G2-like
Cluster-10108.10579	Tify	Tify
Cluster-10108.10876	NF-YC	NF-Y->NF-YC
Cluster-10108.11015	C2C2-Dof	C2C2->C2C2-Dof
Cluster-10108.11017	B3	B3->B3
Cluster-10108.11017	B3	B3->B3
Cluster-10108.11225	NF-YA	NF-Y->NF-YA
Cluster-10108.11496	C3H	C3H
Cluster-10108.11496	C3H	C3H
Cluster-10108.11510	VOZ	VOZ
Cluster-10108.11517	AUX/IAA	AUX/IAA
Cluster-10108.11517	AUX/IAA	AUX/IAA
Cluster-10108.11518	BES1	BES1
Cluster-10108.11567	Others	Others
Cluster-10108.11567	Tify	Tify
Cluster-10108.11568	GARP-G2-like	GARP->GARP-G2-like
Cluster-10108.11569	DDT	DDT
Cluster-10108.1164	MBF1	MBF1
Cluster-10108.11704	TRAF	TRAF
Cluster-10108.11750	WRKY	WRKY
Cluster-10108.11807	HB-other	HB->HB-other
Cluster-10108.11977	DDT	DDT
Cluster-10108.12007	C2C2-GATA	C2C2->C2C2-GATA
Cluster-10108.12035	IWS1	IWS1
Cluster-10108.12521	GNAT	GNAT
Cluster-10108.12562	AUX/IAA	AUX/IAA
Cluster-10108.12569	Others	Others
Cluster-10108.12770	CPP	CPP
Cluster-10108.12824	C3H	C3H
Cluster-10108.12827	GNAT	GNAT
Cluster-10108.13031	MYB-related	MYB->MYB-related
Cluster-10108.13061	zf-HD	zf-HD
Cluster-10108.13222	AP2/ERF-ERF	AP2/ERF->AP2/ERF-ERF
Cluster-10108.13418	ARID	ARID
Cluster-10108.13438	Tify	Tify
Cluster-10108.13490	bHLH	bHLH
Cluster-10108.13513	SRS	SRS
Cluster-10108.13603	bHLH	bHLH
Cluster-10108.13849	B3-ARF	B3->B3-ARF
Cluster-10108.13891	AUX/IAA	AUX/IAA
Cluster-10108.13891	AUX/IAA	AUX/IAA
Cluster-10108.13918	MYB	MYB->MYB
Cluster-10108.13919	PHD	PHD
Cluster-10108.14008	Others	Others
Cluster-10108.14056	MYB	MYB->MYB
Cluster-10108.14132	FAR1	FAR1
Cluster-10108.14146	GRAS	GRAS
Cluster-10108.14147	GNAT	GNAT
Cluster-10108.14150	C2C2-Dof	C2C2->C2C2-Dof
Cluster-10108.14150	MYB-related	MYB->MYB-related
Cluster-10108.14150	MYB-related	MYB->MYB-related
Cluster-10108.14231	TAZ	TAZ
Cluster-10108.14239	MADS-M-type	MADS->MADS-M-type
Cluster-10108.14346	TCP	TCP
Cluster-10108.14377	C3H	C3H
Cluster-10108.14397	SET	SET
Cluster-10108.14472	mTERF	mTERF
Cluster-10108.14475	SNF2	SNF2
Cluster-10108.14646	PHD	PHD
Cluster-10108.14733	SNF2	SNF2
Cluster-10108.14733	SNF2	SNF2
Cluster-10108.14858	Others	Others
Cluster-10108.14958	GRAS	GRAS
Cluster-10108.14962	PHD	PHD
Cluster-10108.15062	HB-other	HB->HB-other
Cluster-10108.15075	Rcd1-like	Rcd1-like
Cluster-10108.15075	Rcd1-like	Rcd1-like
Cluster-10108.15178	IWS1	IWS1
Cluster-10108.15182	SWI/SNF-BAF60b	SWI/SNF-BAF60b
Cluster-10108.15182	SWI/SNF-BAF60b	SWI/SNF-BAF60b
Cluster-10108.15201	GeBP	GeBP
Cluster-10108.15208	Jumonji	Jumonji
Cluster-10108.15208	Jumonji	Jumonji
Cluster-10108.15237	SNF2	SNF2
Cluster-10108.15277	LOB	LOB
Cluster-10108.15411	C3H	C3H
Cluster-10108.15411	C3H	C3H
Cluster-10108.15414	AP2/ERF-AP2	AP2/ERF->AP2/ERF-AP2
Cluster-10108.15446	C3H	C3H
Cluster-10108.15447	AP2/ERF-ERF	AP2/ERF->AP2/ERF-ERF
Cluster-10108.15608	IWS1	IWS1
Cluster-10108.15820	TCP	TCP
Cluster-10108.15826	Others	Others
Cluster-10108.15828	Tify	Tify
Cluster-10108.15828	C2C2-GATA	C2C2->C2C2-GATA
Cluster-10108.15851	MYB	MYB->MYB
Cluster-10108.16052	TCP	TCP
Cluster-10108.16054	GARP-G2-like	GARP->GARP-G2-like
Cluster-10108.16151	Others	Others
Cluster-10108.16242	Whirly	Whirly
Cluster-10108.16242	Whirly	Whirly
Cluster-10108.16295	TCP	TCP
Cluster-10108.16531	WRKY	WRKY
Cluster-10108.16531	WRKY	WRKY
Cluster-10108.16560	SBP	SBP
Cluster-10108.16560	SBP	SBP
Cluster-10108.16561	B3	B3->B3
Cluster-10108.16561	B3	B3->B3
Cluster-10108.16562	C3H	C3H
Cluster-10108.16673	HSF	HSF
Cluster-10108.16681	C2C2-LSD	C2C2->C2C2-LSD
Cluster-10108.16850	GRAS	GRAS
Cluster-10108.16962	mTERF	mTERF
Cluster-10108.16964	HSF	HSF
Cluster-10108.17207	HSF	HSF
Cluster-10108.17377	DDT	DDT
Cluster-10108.17441	GRAS	GRAS
Cluster-10108.17468	HB-HD-ZIP	HB->HB-HD-ZIP
Cluster-10108.17583	SNF2	SNF2
Cluster-10108.17583	SNF2	SNF2
Cluster-10108.1769	WRKY	WRKY
Cluster-10108.1769	WRKY	WRKY
Cluster-10108.17720	C3H	C3H
Cluster-10108.17726	GRAS	GRAS
Cluster-10108.17953	MYB	MYB->MYB
Cluster-10108.17982	FAR1	FAR1
Cluster-10108.18127	NF-X1	NF-X1
Cluster-10108.18190	SWI/SNF-SWI3	SWI/SNF-SWI3
Cluster-10108.18195	AUX/IAA	AUX/IAA
Cluster-10108.18254	GARP-G2-like	GARP->GARP-G2-like
Cluster-10108.18259	GARP-G2-like	GARP->GARP-G2-like
Cluster-10108.1830	bHLH	bHLH
Cluster-10108.1844	bHLH	bHLH
Cluster-10108.18442	AP2/ERF-ERF	AP2/ERF->AP2/ERF-ERF
Cluster-10108.1848	bZIP	bZIP
Cluster-10108.18574	AP2/ERF-ERF	AP2/ERF->AP2/ERF-ERF
Cluster-10108.18578	OFP	OFP
Cluster-10108.18606	GARP-G2-like	GARP->GARP-G2-like
Cluster-10108.18609	C3H	C3H
Cluster-10108.18710	Tify	Tify
Cluster-10108.18779	HRT	HRT
Cluster-10108.18779	HRT	HRT
Cluster-10108.19293	HB-other	HB->HB-other
Cluster-10108.19296	GNAT	GNAT
Cluster-10108.19406	B3	B3->B3
Cluster-10108.19407	mTERF	mTERF
Cluster-10108.19481	MYB	MYB->MYB
Cluster-10108.19604	GNAT	GNAT
Cluster-10108.19613	TCP	TCP
Cluster-10108.19718	Others	Others
Cluster-10108.19718	Others	Others
Cluster-10108.19721	TRAF	TRAF
Cluster-10108.19722	bHLH	bHLH
Cluster-10108.19798	mTERF	mTERF
Cluster-10108.19799	mTERF	mTERF
Cluster-10108.19814	FAR1	FAR1
Cluster-10108.20073	bHLH	bHLH
Cluster-10108.20084	B3	B3->B3
Cluster-10108.20086	C2H2	C2H2
Cluster-10108.20120	mTERF	mTERF
Cluster-10108.20173	C2C2-Dof	C2C2->C2C2-Dof
Cluster-10108.20298	mTERF	mTERF
Cluster-10108.20321	Tify	Tify
Cluster-10108.20327	C3H	C3H
Cluster-10108.20485	E2F-DP	E2F-DP
Cluster-10108.20979	B3	B3->B3
Cluster-10108.2105	HMG	HMG
Cluster-10108.21127	mTERF	mTERF
Cluster-10108.21353	mTERF	mTERF
Cluster-10108.21588	AP2/ERF-ERF	AP2/ERF->AP2/ERF-ERF
Cluster-10108.21590	mTERF	mTERF
Cluster-10108.21595	MYB-related	MYB->MYB-related
Cluster-10108.21974	mTERF	mTERF
Cluster-10108.22218	AP2/ERF-ERF	AP2/ERF->AP2/ERF-ERF
Cluster-10108.22552	C2H2	C2H2
Cluster-10108.22930	GARP-G2-like	GARP->GARP-G2-like
Cluster-10108.23606	OFP	OFP
Cluster-10108.23654	C2H2	C2H2
Cluster-10108.23662	Trihelix	Trihelix
Cluster-10108.23671	WRKY	WRKY
Cluster-10108.237	LIM	LIM
Cluster-10108.24046	MYB	MYB->MYB
Cluster-10108.24225	NAC	NAC
Cluster-10108.2533	NAC	NAC
Cluster-10108.25585	C3H	C3H
Cluster-10108.25668	LOB	LOB
Cluster-10108.25669	LOB	LOB
Cluster-10108.2582	HB-WOX	HB->HB-WOX
Cluster-10108.25825	C2H2	C2H2
Cluster-10108.2585	HMG	HMG
Cluster-10108.25952	WRKY	WRKY
Cluster-10108.25954	C2H2	C2H2
Cluster-10108.26373	MED7	MED7
Cluster-10108.26462	C2H2	C2H2
Cluster-10108.26718	C2H2	C2H2
Cluster-10108.26903	bHLH	bHLH
Cluster-10108.26904	LIM	LIM
Cluster-10108.27156	SET	SET
Cluster-10108.27352	CSD	CSD
Cluster-10108.27355	bHLH	bHLH
Cluster-10108.27472	C2H2	C2H2
Cluster-10108.2790	bHLH	bHLH
Cluster-10108.28018	TRAF	TRAF
Cluster-10108.28092	SRS	SRS
Cluster-10108.28092	SRS	SRS
Cluster-10108.28164	AP2/ERF-ERF	AP2/ERF->AP2/ERF-ERF
Cluster-10108.28307	C2H2	C2H2
Cluster-10108.28416	HMG	HMG
Cluster-10108.28685	bZIP	bZIP
Cluster-10108.2873	MADS-M-type	MADS->MADS-M-type
Cluster-10108.28783	TRAF	TRAF
Cluster-10108.29395	Others	Others
Cluster-10108.29637	bZIP	bZIP
Cluster-10108.29662	C2H2	C2H2
Cluster-10108.3132	bZIP	bZIP
Cluster-10108.3185	FAR1	FAR1
Cluster-10108.324	LIM	LIM
Cluster-10108.3333	C2H2	C2H2
Cluster-10108.3368	AP2/ERF-ERF	AP2/ERF->AP2/ERF-ERF
Cluster-10108.3377	C2H2	C2H2
Cluster-10108.3441	MYB	MYB->MYB
Cluster-10108.3628	GRAS	GRAS
Cluster-10108.3670	C2H2	C2H2
Cluster-10108.3837	NAC	NAC
Cluster-10108.4050	WRKY	WRKY
Cluster-10108.4052	TCP	TCP
Cluster-10108.4226	TCP	TCP
Cluster-10108.4227	MYB-related	MYB->MYB-related
Cluster-10108.4232	NAC	NAC
Cluster-10108.4525	OFP	OFP
Cluster-10108.4690	Alfin-like	Alfin-like
Cluster-10108.4698	C3H	C3H
Cluster-10108.4716	HB-WOX	HB->HB-WOX
Cluster-10108.5032	AP2/ERF-AP2	AP2/ERF->AP2/ERF-AP2
Cluster-10108.5131	mTERF	mTERF
Cluster-10108.5201	RWP-RK	RWP-RK
Cluster-10108.5206	mTERF	mTERF
Cluster-10108.5252	C2H2	C2H2
Cluster-10108.5328	MYB	MYB->MYB
Cluster-10108.5332	OFP	OFP
Cluster-10108.5482	GARP-G2-like	GARP->GARP-G2-like
Cluster-10108.5502	LOB	LOB
Cluster-10108.5504	Rcd1-like	Rcd1-like
Cluster-10108.5504	Rcd1-like	Rcd1-like
Cluster-10108.5504	Rcd1-like	Rcd1-like
Cluster-10108.5682	SBP	SBP
Cluster-10108.5682	SBP	SBP
Cluster-10108.5720	B3	B3->B3
Cluster-10108.5772	C2H2	C2H2
Cluster-10108.5773	MYB	MYB->MYB
Cluster-10108.5777	bHLH	bHLH
Cluster-10108.5876	C2H2	C2H2
Cluster-10108.6022	NF-YC	NF-Y->NF-YC
Cluster-10108.6025	SWI/SNF-SWI3	SWI/SNF-SWI3
Cluster-10108.6025	MYB-related	MYB->MYB-related
Cluster-10108.6119	MADS-M-type	MADS->MADS-M-type
Cluster-10108.6119	AP2/ERF-ERF	AP2/ERF->AP2/ERF-ERF
Cluster-10108.6228	mTERF	mTERF
Cluster-10108.6604	SBP	SBP
Cluster-10108.6805	Trihelix	Trihelix
Cluster-10108.692	bHLH	bHLH
Cluster-10108.6955	TCP	TCP
Cluster-10108.6956	AP2/ERF-ERF	AP2/ERF->AP2/ERF-ERF
Cluster-10108.6965	AP2/ERF-ERF	AP2/ERF->AP2/ERF-ERF
Cluster-10108.6969	WRKY	WRKY
Cluster-10108.7083	MYB-related	MYB->MYB-related
Cluster-10108.714	bHLH	bHLH
Cluster-10108.7148	C2C2-Dof	C2C2->C2C2-Dof
Cluster-10108.7172	MYB-related	MYB->MYB-related
Cluster-10108.7172	MYB-related	MYB->MYB-related
Cluster-10108.7232	HB-HD-ZIP	HB->HB-HD-ZIP
Cluster-10108.7301	HB-other	HB->HB-other
Cluster-10108.7447	TCP	TCP
Cluster-10108.7458	mTERF	mTERF
Cluster-10108.7552	SNF2	SNF2
Cluster-10108.7552	SNF2	SNF2
Cluster-10108.7554	bZIP	bZIP
Cluster-10108.7556	mTERF	mTERF
Cluster-10108.7722	PHD	PHD
Cluster-10108.7722	PHD	PHD
Cluster-10108.7724	AP2/ERF-ERF	AP2/ERF->AP2/ERF-ERF
Cluster-10108.7727	PHD	PHD
Cluster-10108.7773	AP2/ERF-ERF	AP2/ERF->AP2/ERF-ERF
Cluster-10108.7898	GARP-G2-like	GARP->GARP-G2-like
Cluster-10108.7940	LOB	LOB
Cluster-10108.7991	HB-HD-ZIP	HB->HB-HD-ZIP
Cluster-10108.8096	Trihelix	Trihelix
Cluster-10108.8111	Jumonji	Jumonji
Cluster-10108.8111	Jumonji	Jumonji
Cluster-10108.8253	SET	SET
Cluster-10108.8304	GARP-G2-like	GARP->GARP-G2-like
Cluster-10108.8307	LUG	LUG
Cluster-10108.8493	Tify	Tify
Cluster-10108.8499	NF-YB	NF-Y->NF-YB
Cluster-10108.8700	MED7	MED7
Cluster-10108.8869	zf-HD	zf-HD
Cluster-10108.8994	PHD	PHD
Cluster-10108.9068	NF-YB	NF-Y->NF-YB
Cluster-10108.9158	CAMTA	CAMTA
Cluster-10108.9225	Others	Others
Cluster-10108.9251	MYB-related	MYB->MYB-related
Cluster-10108.9305	HSF	HSF
Cluster-10108.9471	GRAS	GRAS
Cluster-10108.9472	MYB-related	MYB->MYB-related
Cluster-10108.9543	TRAF	TRAF
Cluster-10108.9676	HB-other	HB->HB-other
Cluster-10108.9730	SNF2	SNF2
Cluster-10108.9730	SNF2	SNF2
Cluster-10108.9731	GRAS	GRAS
Cluster-10108.9738	C2H2	C2H2
Cluster-10108.9738	Jumonji	Jumonji
Cluster-10108.9783	WRKY	WRKY
Cluster-10108.9783	WRKY	WRKY
Cluster-10108.9872	bHLH	bHLH
Cluster-10108.9940	GeBP	GeBP
Cluster-10108.9942	AUX/IAA	AUX/IAA
Cluster-10108.9942	B3-ARF	B3->B3-ARF
Cluster-102.0	TRAF	TRAF
Cluster-10264.0	HSF	HSF
Cluster-10464.0	HB-KNOX	HB->HB-KNOX
Cluster-10542.0	FAR1	FAR1
Cluster-10814.0	C2H2	C2H2
Cluster-1641.0	C2H2	C2H2
Cluster-1724.0	C2H2	C2H2
Cluster-2221.0	C2H2	C2H2
Cluster-2223.1	bZIP	bZIP
Cluster-2896.0	bHLH	bHLH
Cluster-3020.0	PHD	PHD
Cluster-3566.0	MYB-related	MYB->MYB-related
Cluster-3584.0	C2H2	C2H2
Cluster-4118.0	C2H2	C2H2
Cluster-4173.0	C2H2	C2H2
Cluster-4400.0	PHD	PHD
Cluster-4578.0	Jumonji	Jumonji
Cluster-5047.0	C2H2	C2H2
Cluster-5047.1	C2H2	C2H2
Cluster-5202.0	TUB	TUB
Cluster-5313.0	TRAF	TRAF
Cluster-5481.0	WRKY	WRKY
Cluster-5966.0	Others	Others
Cluster-6713.0	AP2/ERF-ERF	AP2/ERF->AP2/ERF-ERF
Cluster-7055.0	MYB	MYB->MYB
Cluster-7544.1	C2H2	C2H2
Cluster-7588.0	OFP	OFP
Cluster-7824.0	B3	B3->B3
Cluster-7856.0	MADS-M-type	MADS->MADS-M-type
Cluster-7910.0	LOB	LOB
Cluster-7951.1	NAC	NAC
Cluster-8742.0	C2H2	C2H2
Cluster-8877.0	C2H2	C2H2
Cluster-9718.0	OFP	OFP
Cluster-9777.0	Others	Others
Cluster-9790.0	GARP-G2-like	GARP->GARP-G2-like
Cluster-10108.10050	FAR1	FAR1
Cluster-10108.10061	GNAT	GNAT
Cluster-10108.10064	C3H	C3H
Cluster-10108.10101	GRAS	GRAS
Cluster-10108.10150	C2C2-GATA	C2C2->C2C2-GATA
Cluster-10108.10154	MYB-related	MYB->MYB-related
Cluster-10108.10154	MYB-related	MYB->MYB-related
Cluster-10108.10187	mTERF	mTERF
Cluster-10108.10260	TRAF	TRAF
Cluster-10108.10310	bHLH	bHLH
Cluster-10108.10450	FAR1	FAR1
Cluster-10108.10669	mTERF	mTERF
Cluster-10108.10669	mTERF	mTERF
Cluster-10108.10791	AP2/ERF-ERF	AP2/ERF->AP2/ERF-ERF
Cluster-10108.10880	Others	Others
Cluster-10108.10882	B3-ARF	B3->B3-ARF
Cluster-10108.10939	B3	B3->B3
Cluster-10108.11043	MADS-M-type	MADS->MADS-M-type
Cluster-10108.11048	ARID	ARID
Cluster-10108.1105	C2H2	C2H2
Cluster-10108.1109	C2H2	C2H2
Cluster-10108.11093	AP2/ERF-ERF	AP2/ERF->AP2/ERF-ERF
Cluster-10108.11132	SNF2	SNF2
Cluster-10108.11134	IWS1	IWS1
Cluster-10108.11162	SWI/SNF-SWI3	SWI/SNF-SWI3
Cluster-10108.11255	Others	Others
Cluster-10108.11258	S1Fa-like	S1Fa-like
Cluster-10108.11293	HSF	HSF
Cluster-10108.11359	HB-HD-ZIP	HB->HB-HD-ZIP
Cluster-10108.11501	IWS1	IWS1
Cluster-10108.11502	FAR1	FAR1
Cluster-10108.11505	mTERF	mTERF
Cluster-10108.11509	SWI/SNF-BAF60b	SWI/SNF-BAF60b
Cluster-10108.11672	AP2/ERF-ERF	AP2/ERF->AP2/ERF-ERF
Cluster-10108.11768	C3H	C3H
Cluster-10108.11769	C2H2	C2H2
Cluster-10108.11897	TAZ	TAZ
Cluster-10108.11917	Others	Others
Cluster-10108.11917	Others	Others
Cluster-10108.11941	GRF	GRF
Cluster-10108.11944	AP2/ERF-RAV	AP2/ERF->AP2/ERF-RAV
Cluster-10108.12056	MADS-MIKC	MADS->MADS-MIKC
Cluster-10108.12124	FAR1	FAR1
Cluster-10108.12153	SWI/SNF-BAF60b	SWI/SNF-BAF60b
Cluster-10108.12250	GRAS	GRAS
Cluster-10108.12255	AP2/ERF-ERF	AP2/ERF->AP2/ERF-ERF
Cluster-10108.12259	SET	SET
Cluster-10108.12305	FAR1	FAR1
Cluster-10108.12358	B3	B3->B3
Cluster-10108.12358	B3	B3->B3
Cluster-10108.12429	C2C2-GATA	C2C2->C2C2-GATA
Cluster-10108.12501	AUX/IAA	AUX/IAA
Cluster-10108.12501	AUX/IAA	AUX/IAA
Cluster-10108.12537	EIL	EIL
Cluster-10108.12586	C3H	C3H
Cluster-10108.12586	C3H	C3H
Cluster-10108.12586	C3H	C3H
Cluster-10108.12588	MYB-related	MYB->MYB-related
Cluster-10108.12617	SBP	SBP
Cluster-10108.12618	GeBP	GeBP
Cluster-10108.12792	HB-HD-ZIP	HB->HB-HD-ZIP
Cluster-10108.12852	C3H	C3H
Cluster-10108.12907	GARP-G2-like	GARP->GARP-G2-like
Cluster-10108.12936	B3-ARF	B3->B3-ARF
Cluster-10108.12938	PHD	PHD
Cluster-10108.12942	C2H2	C2H2
Cluster-10108.12980	C3H	C3H
Cluster-10108.12989	HB-HD-ZIP	HB->HB-HD-ZIP
Cluster-10108.13003	FAR1	FAR1
Cluster-10108.13052	bZIP	bZIP
Cluster-10108.13059	GARP-G2-like	GARP->GARP-G2-like
Cluster-10108.13059	Others	Others
Cluster-10108.13059	GARP-G2-like	GARP->GARP-G2-like
Cluster-10108.13160	SNF2	SNF2
Cluster-10108.13160	SNF2	SNF2
Cluster-10108.13162	AP2/ERF-ERF	AP2/ERF->AP2/ERF-ERF
Cluster-10108.13203	AP2/ERF-ERF	AP2/ERF->AP2/ERF-ERF
Cluster-10108.13431	PHD	PHD
Cluster-10108.13444	MYB-related	MYB->MYB-related
Cluster-10108.1374	C2H2	C2H2
Cluster-10108.1375	MBF1	MBF1
Cluster-10108.13773	bZIP	bZIP
Cluster-10108.14038	C2C2-Dof	C2C2->C2C2-Dof
Cluster-10108.14104	bHLH	bHLH
Cluster-10108.14106	FAR1	FAR1
Cluster-10108.14178	NAC	NAC
Cluster-10108.14220	Others	Others
Cluster-10108.14224	C2C2-GATA	C2C2->C2C2-GATA
Cluster-10108.1432	NAC	NAC
Cluster-10108.14325	TUB	TUB
Cluster-10108.14329	B3	B3->B3
Cluster-10108.14400	AP2/ERF-ERF	AP2/ERF->AP2/ERF-ERF
Cluster-10108.14452	GARP-G2-like	GARP->GARP-G2-like
Cluster-10108.1446	C2H2	C2H2
Cluster-10108.14480	Tify	Tify
Cluster-10108.14480	Others	Others
Cluster-10108.14794	GRAS	GRAS
Cluster-10108.14835	bHLH	bHLH
Cluster-10108.14836	Others	Others
Cluster-10108.14885	C2H2	C2H2
Cluster-10108.14901	TRAF	TRAF
Cluster-10108.15052	MYB	MYB->MYB
Cluster-10108.15058	SET	SET
Cluster-10108.15059	SNF2	SNF2
Cluster-10108.15215	C2H2	C2H2
Cluster-10108.15222	MYB-related	MYB->MYB-related
Cluster-10108.15271	TRAF	TRAF
Cluster-10108.15275	BBR-BPC	BBR-BPC
Cluster-10108.15291	MED6	MED6
Cluster-10108.15291	MED6	MED6
Cluster-10108.15311	TCP	TCP
Cluster-10108.15344	NAC	NAC
Cluster-10108.15344	NAC	NAC
Cluster-10108.15394	mTERF	mTERF
Cluster-10108.15423	MYB-related	MYB->MYB-related
Cluster-10108.15479	Others	Others
Cluster-10108.1571	MYB	MYB->MYB
Cluster-10108.15770	WRKY	WRKY
Cluster-10108.15807	Trihelix	Trihelix
Cluster-10108.15925	SET	SET
Cluster-10108.16130	Others	Others
Cluster-10108.16136	GNAT	GNAT
Cluster-10108.16468	ARID	ARID
Cluster-10108.16540	AP2/ERF-ERF	AP2/ERF->AP2/ERF-ERF
Cluster-10108.16546	B3	B3->B3
Cluster-10108.16548	RWP-RK	RWP-RK
Cluster-10108.16591	HB-other	HB->HB-other
Cluster-10108.16606	mTERF	mTERF
Cluster-10108.16658	GRAS	GRAS
Cluster-10108.16658	GRAS	GRAS
Cluster-10108.16746	Trihelix	Trihelix
Cluster-10108.16824	AUX/IAA	AUX/IAA
Cluster-10108.16824	AUX/IAA	AUX/IAA
Cluster-10108.16978	MYB	MYB->MYB
Cluster-10108.16999	B3-ARF	B3->B3-ARF
Cluster-10108.17170	C2H2	C2H2
Cluster-10108.17263	Tify	Tify
Cluster-10108.17263	Others	Others
Cluster-10108.17264	CPP	CPP
Cluster-10108.17345	Alfin-like	Alfin-like
Cluster-10108.17347	C2H2	C2H2
Cluster-10108.17404	AP2/ERF-ERF	AP2/ERF->AP2/ERF-ERF
Cluster-10108.17734	HB-HD-ZIP	HB->HB-HD-ZIP
Cluster-10108.17884	SNF2	SNF2
Cluster-10108.17885	MADS-M-type	MADS->MADS-M-type
Cluster-10108.17887	PHD	PHD
Cluster-10108.17895	PHD	PHD
Cluster-10108.18035	C2C2-Dof	C2C2->C2C2-Dof
Cluster-10108.18070	AUX/IAA	AUX/IAA
Cluster-10108.18074	Jumonji	Jumonji
Cluster-10108.18148	Jumonji	Jumonji
Cluster-10108.18303	NAC	NAC
Cluster-10108.18331	SNF2	SNF2
Cluster-10108.18339	GRAS	GRAS
Cluster-10108.18415	C2H2	C2H2
Cluster-10108.18421	TRAF	TRAF
Cluster-10108.18429	C2C2-YABBY	C2C2->C2C2-YABBY
Cluster-10108.18429	C2C2-YABBY	C2C2->C2C2-YABBY
Cluster-10108.18623	NF-YA	NF-Y->NF-YA
Cluster-10108.18623	NF-YA	NF-Y->NF-YA
Cluster-10108.18837	NF-YB	NF-Y->NF-YB
Cluster-10108.18931	MYB-related	MYB->MYB-related
Cluster-10108.1912	TRAF	TRAF
Cluster-10108.19173	GNAT	GNAT
Cluster-10108.1922	bZIP	bZIP
Cluster-10108.19241	C2C2-Dof	C2C2->C2C2-Dof
Cluster-10108.19466	Trihelix	Trihelix
Cluster-10108.19543	GRAS	GRAS
Cluster-10108.19639	AP2/ERF-ERF	AP2/ERF->AP2/ERF-ERF
Cluster-10108.19770	bHLH	bHLH
Cluster-10108.19917	C2C2-Dof	C2C2->C2C2-Dof
Cluster-10108.19940	E2F-DP	E2F-DP
Cluster-10108.19971	FAR1	FAR1
Cluster-10108.20231	MYB-related	MYB->MYB-related
Cluster-10108.20235	LOB	LOB
Cluster-10108.20240	WRKY	WRKY
Cluster-10108.20240	WRKY	WRKY
Cluster-10108.20245	mTERF	mTERF
Cluster-10108.20579	mTERF	mTERF
Cluster-10108.20605	Coactivator p15	Coactivator p15
Cluster-10108.20680	Rcd1-like	Rcd1-like
Cluster-10108.20681	Rcd1-like	Rcd1-like
Cluster-10108.20740	Others	Others
Cluster-10108.20760	mTERF	mTERF
Cluster-10108.20769	C3H	C3H
Cluster-10108.20791	mTERF	mTERF
Cluster-10108.20864	Jumonji	Jumonji
Cluster-10108.2089	MYB	MYB->MYB
Cluster-10108.20997	Others	Others
Cluster-10108.21088	MYB	MYB->MYB
Cluster-10108.21147	FAR1	FAR1
Cluster-10108.21209	C2H2	C2H2
Cluster-10108.21381	GARP-G2-like	GARP->GARP-G2-like
Cluster-10108.21443	AP2/ERF-ERF	AP2/ERF->AP2/ERF-ERF
Cluster-10108.21673	C3H	C3H
Cluster-10108.21682	NAC	NAC
Cluster-10108.21682	NAC	NAC
Cluster-10108.21777	HB-HD-ZIP	HB->HB-HD-ZIP
Cluster-10108.21818	mTERF	mTERF
Cluster-10108.21995	GRF	GRF
Cluster-10108.22093	SRS	SRS
Cluster-10108.22168	WRKY	WRKY
Cluster-10108.22168	WRKY	WRKY
Cluster-10108.22203	AP2/ERF-ERF	AP2/ERF->AP2/ERF-ERF
Cluster-10108.22395	AUX/IAA	AUX/IAA
Cluster-10108.22916	MYB	MYB->MYB
Cluster-10108.23173	B3	B3->B3
Cluster-10108.23173	B3	B3->B3
Cluster-10108.23196	C2C2-Dof	C2C2->C2C2-Dof
Cluster-10108.23527	C2H2	C2H2
Cluster-10108.23637	HB-BELL	HB->HB-BELL
Cluster-10108.24161	WRKY	WRKY
Cluster-10108.24233	C2C2-GATA	C2C2->C2C2-GATA
Cluster-10108.24402	AP2/ERF-ERF	AP2/ERF->AP2/ERF-ERF
Cluster-10108.24487	PLATZ	PLATZ
Cluster-10108.24552	MYB	MYB->MYB
Cluster-10108.24559	LOB	LOB
Cluster-10108.24559	LOB	LOB
Cluster-10108.24696	PLATZ	PLATZ
Cluster-10108.24984	NF-YB	NF-Y->NF-YB
Cluster-10108.25343	OFP	OFP
Cluster-10108.2579	HB-HD-ZIP	HB->HB-HD-ZIP
Cluster-10108.25859	bHLH	bHLH
Cluster-10108.26851	C2H2	C2H2
Cluster-10108.26953	C2H2	C2H2
Cluster-10108.27071	MYB-related	MYB->MYB-related
Cluster-10108.27130	bHLH	bHLH
Cluster-10108.27253	bZIP	bZIP
Cluster-10108.27469	MYB-related	MYB->MYB-related
Cluster-10108.27515	RB	RB
Cluster-10108.2760	B3	B3->B3
Cluster-10108.27892	C2H2	C2H2
Cluster-10108.27896	NF-YA	NF-Y->NF-YA
Cluster-10108.27901	Jumonji	Jumonji
Cluster-10108.27949	GNAT	GNAT
Cluster-10108.28185	SWI/SNF-SWI3	SWI/SNF-SWI3
Cluster-10108.28476	bZIP	bZIP
Cluster-10108.28652	C2H2	C2H2
Cluster-10108.2947	Others	Others
Cluster-10108.29961	GNAT	GNAT
Cluster-10108.3250	bHLH	bHLH
Cluster-10108.3305	bHLH	bHLH
Cluster-10108.3561	MYB-related	MYB->MYB-related
Cluster-10108.3564	PLATZ	PLATZ
Cluster-10108.3609	GeBP	GeBP
Cluster-10108.3689	SET	SET
Cluster-10108.3766	Others	Others
Cluster-10108.3803	B3	B3->B3
Cluster-10108.3804	NAC	NAC
Cluster-10108.3806	bHLH	bHLH
Cluster-10108.4035	HB-WOX	HB->HB-WOX
Cluster-10108.4177	AP2/ERF-ERF	AP2/ERF->AP2/ERF-ERF
Cluster-10108.4310	WRKY	WRKY
Cluster-10108.4324	MADS-MIKC	MADS->MADS-MIKC
Cluster-10108.4546	OFP	OFP
Cluster-10108.4576	WRKY	WRKY
Cluster-10108.4576	WRKY	WRKY
Cluster-10108.4650	bZIP	bZIP
Cluster-10108.5025	WRKY	WRKY
Cluster-10108.5093	HSF	HSF
Cluster-10108.5099	GRAS	GRAS
Cluster-10108.5314	mTERF	mTERF
Cluster-10108.5523	SET	SET
Cluster-10108.5525	mTERF	mTERF
Cluster-10108.5624	C2C2-GATA	C2C2->C2C2-GATA
Cluster-10108.5624	Tify	Tify
Cluster-10108.5759	C2H2	C2H2
Cluster-10108.6042	C2C2-GATA	C2C2->C2C2-GATA
Cluster-10108.6093	FAR1	FAR1
Cluster-10108.6096	C2C2-Dof	C2C2->C2C2-Dof
Cluster-10108.6097	GRAS	GRAS
Cluster-10108.6196	FAR1	FAR1
Cluster-10108.6252	GeBP	GeBP
Cluster-10108.6387	SRS	SRS
Cluster-10108.6522	bHLH	bHLH
Cluster-10108.6630	AP2/ERF-ERF	AP2/ERF->AP2/ERF-ERF
Cluster-10108.6742	C2C2-Dof	C2C2->C2C2-Dof
Cluster-10108.6747	GRAS	GRAS
Cluster-10108.6871	C3H	C3H
Cluster-10108.7009	HB-HD-ZIP	HB->HB-HD-ZIP
Cluster-10108.7053	bHLH	bHLH
Cluster-10108.7122	FAR1	FAR1
Cluster-10108.7155	AUX/IAA	AUX/IAA
Cluster-10108.7157	C3H	C3H
Cluster-10108.7214	mTERF	mTERF
Cluster-10108.7241	HB-HD-ZIP	HB->HB-HD-ZIP
Cluster-10108.7249	HSF	HSF
Cluster-10108.7424	C2C2-Dof	C2C2->C2C2-Dof
Cluster-10108.7503	bHLH	bHLH
Cluster-10108.7617	FAR1	FAR1
Cluster-10108.7619	AP2/ERF-ERF	AP2/ERF->AP2/ERF-ERF
Cluster-10108.7691	Jumonji	Jumonji
Cluster-10108.7695	MYB	MYB->MYB
Cluster-10108.7711	FAR1	FAR1
Cluster-10108.7836	WRKY	WRKY
Cluster-10108.7909	NF-YC	NF-Y->NF-YC
Cluster-10108.7979	C3H	C3H
Cluster-10108.8043	B3	B3->B3
Cluster-10108.8103	GNAT	GNAT
Cluster-10108.8189	zf-HD	zf-HD
Cluster-10108.8360	B3	B3->B3
Cluster-10108.8461	PLATZ	PLATZ
Cluster-10108.8471	SNF2	SNF2
Cluster-10108.8476	OFP	OFP
Cluster-10108.8536	SWI/SNF-BAF60b	SWI/SNF-BAF60b
Cluster-10108.8568	SWI/SNF-BAF60b	SWI/SNF-BAF60b
Cluster-10108.8569	GRAS	GRAS
Cluster-10108.8650	WRKY	WRKY
Cluster-10108.8680	bZIP	bZIP
Cluster-10108.8714	MYB-related	MYB->MYB-related
Cluster-10108.8937	bHLH	bHLH
Cluster-10108.9170	SET	SET
Cluster-10108.9176	SNF2	SNF2
Cluster-10108.9242	MYB	MYB->MYB
Cluster-10108.9271	C2C2-Dof	C2C2->C2C2-Dof
Cluster-10108.9274	PHD	PHD
Cluster-10108.9332	AP2/ERF-ERF	AP2/ERF->AP2/ERF-ERF
Cluster-10108.9338	mTERF	mTERF
Cluster-10108.9339	GRAS	GRAS
Cluster-10108.9690	SET	SET
Cluster-10108.9713	SBP	SBP
Cluster-10108.9769	C2H2	C2H2
Cluster-10108.9769	C2H2	C2H2
Cluster-10108.9805	GNAT	GNAT
Cluster-10108.9854	mTERF	mTERF
Cluster-10108.9857	Trihelix	Trihelix
Cluster-10335.0	B3	B3->B3
Cluster-10576.0	WRKY	WRKY
Cluster-1354.0	bZIP	bZIP
Cluster-1390.0	C2H2	C2H2
Cluster-1698.0	C2H2	C2H2
Cluster-1723.0	TRAF	TRAF
Cluster-18.0	bZIP	bZIP
Cluster-2581.0	GNAT	GNAT
Cluster-2724.0	C2H2	C2H2
Cluster-2909.0	HB-other	HB->HB-other
Cluster-2923.0	GNAT	GNAT
Cluster-3024.0	AP2/ERF-ERF	AP2/ERF->AP2/ERF-ERF
Cluster-3193.0	HMG	HMG
Cluster-3321.0	C2H2	C2H2
Cluster-3672.0	bHLH	bHLH
Cluster-3763.0	C2H2	C2H2
Cluster-3766.0	MYB-related	MYB->MYB-related
Cluster-3979.1	HMG	HMG
Cluster-4009.0	C2H2	C2H2
Cluster-4205.0	HB-other	HB->HB-other
Cluster-4380.0	TRAF	TRAF
Cluster-4707.0	C2H2	C2H2
Cluster-4951.1	C2C2-GATA	C2C2->C2C2-GATA
Cluster-4984.0	C2H2	C2H2
Cluster-5022.0	C2H2	C2H2
Cluster-5964.0	Others	Others
Cluster-644.0	SWI/SNF-BAF60b	SWI/SNF-BAF60b
Cluster-6727.0	B3	B3->B3
Cluster-6920.0	MYB-related	MYB->MYB-related
Cluster-7209.0	WRKY	WRKY
Cluster-7368.0	MYB-related	MYB->MYB-related
Cluster-7681.0	MYB	MYB->MYB
Cluster-7876.0	MYB	MYB->MYB
Cluster-7963.0	AUX/IAA	AUX/IAA
Cluster-8244.0	MYB-related	MYB->MYB-related
Cluster-8937.0	LOB	LOB
Cluster-9032.0	LFY	LFY
Cluster-9242.0	B3	B3->B3
Cluster-9338.0	GNAT	GNAT
Cluster-9765.0	NAC	NAC
Cluster-9904.0	Others	Others
Cluster-991.0	bZIP	bZIP
Cluster-9913.0	NAC	NAC
Cluster-9918.0	bZIP	bZIP
