# Supplementary material for: Transcriptome Sequencing of Broussonetia papyrifera Leaves Reveals Key Genes Involved in Flavonoids Biosynthesis
Source: Plants (Basel). 2023 Jan 26;12(3):563. doi: 10.3390/plants12030563 (PMC9920218; doi:10.3390/plants12030563)
Supplement: Supplementary file 1 [file plants-12-00563-s001.zip › Supplementary Files/Table S9 Differentially expressed transcription factors.xlsx]

## Sheet: Sheet1
Genes	tf_Family	T1VST4
Cluster-10108.10287	E2F-DP	UP
Cluster-10108.10329	FAR1	UP
Cluster-10108.10779	MYB->MYB	UP
Cluster-10108.1091	HMG	DOWN
Cluster-10108.11026	HMG	UP
Cluster-10108.11185	zf-HD	UP
Cluster-10108.11252	mTERF	UP
Cluster-10108.11337	TUB	DOWN
Cluster-10108.11451	zf-HD	UP
Cluster-10108.1170	HMG	DOWN
Cluster-10108.1170	ARID	DOWN
Cluster-10108.1251	C2H2	DOWN
Cluster-10108.12604	AUX/IAA	UP
Cluster-10108.12810	MYB->MYB-related	UP
Cluster-10108.12810	MYB->MYB-related	UP
Cluster-10108.13083	mTERF	DOWN
Cluster-10108.13260	C3H	UP
Cluster-10108.13469	Others	DOWN
Cluster-10108.13469	Others	DOWN
Cluster-10108.13501	bZIP	DOWN
Cluster-10108.13502	HB->HB-HD-ZIP	UP
Cluster-10108.13508	MYB->MYB	DOWN
Cluster-10108.13908	C2C2->C2C2-GATA	UP
Cluster-10108.14128	HMG	UP
Cluster-10108.14353	Others	DOWN
Cluster-10108.14353	DBB	DOWN
Cluster-10108.14357	C2C2->C2C2-YABBY	UP
Cluster-10108.14357	C2C2->C2C2-YABBY	UP
Cluster-10108.14546	Trihelix	DOWN
Cluster-10108.14766	Others	UP
Cluster-10108.14874	C2C2->C2C2-GATA	DOWN
Cluster-10108.1493	AP2/ERF->AP2/ERF-ERF	FALSE
Cluster-10108.150	GARP->GARP-G2-like	DOWN
Cluster-10108.15174	GRAS	DOWN
Cluster-10108.1546	MYB->MYB	DOWN
Cluster-10108.1549	LOB	DOWN
Cluster-10108.15757	Others	DOWN
Cluster-10108.15785	TRAF	DOWN
Cluster-10108.16017	SNF2	UP
Cluster-10108.16092	GRAS	UP
Cluster-10108.16281	E2F-DP	DOWN
Cluster-10108.16374	Others	DOWN
Cluster-10108.16449	C2C2->C2C2-YABBY	UP
Cluster-10108.16449	C2C2->C2C2-YABBY	UP
Cluster-10108.16702	MYB->MYB-related	UP
Cluster-10108.16702	MYB->MYB-related	UP
Cluster-10108.17015	C2H2	DOWN
Cluster-10108.17019	Others	DOWN
Cluster-10108.17019	Others	DOWN
Cluster-10108.17369	WRKY	DOWN
Cluster-10108.1756	bZIP	DOWN
Cluster-10108.1778	AP2/ERF->AP2/ERF-ERF	DOWN
Cluster-10108.17870	SBP	UP
Cluster-10108.18087	Alfin-like	UP
Cluster-10108.18210	GRAS	UP
Cluster-10108.18210	GRAS	UP
Cluster-10108.18219	PLATZ	UP
Cluster-10108.18453	GARP->GARP-G2-like	DOWN
Cluster-10108.18545	Jumonji	DOWN
Cluster-10108.18549	GRAS	DOWN
Cluster-10108.18903	C2C2->C2C2-Dof	UP
Cluster-10108.19303	GNAT	UP
Cluster-10108.19599	bHLH	UP
Cluster-10108.19765	mTERF	UP
Cluster-10108.19766	mTERF	UP
Cluster-10108.19842	GARP->GARP-G2-like	DOWN
Cluster-10108.19967	mTERF	DOWN
Cluster-10108.19990	HB->HB-HD-ZIP	UP
Cluster-10108.20040	TRAF	DOWN
Cluster-10108.20478	NAC	DOWN
Cluster-10108.20478	NAC	DOWN
Cluster-10108.20738	HSF	DOWN
Cluster-10108.20875	mTERF	UP
Cluster-10108.20939	GNAT	UP
Cluster-10108.21210	AUX/IAA	UP
Cluster-10108.21662	PHD	UP
Cluster-10108.21754	AP2/ERF->AP2/ERF-ERF	DOWN
Cluster-10108.21942	B3->B3	UP
Cluster-10108.21943	B3->B3	UP
Cluster-10108.22060	PLATZ	DOWN
Cluster-10108.23583	TCP	DOWN
Cluster-10108.23729	bHLH	UP
Cluster-10108.2401	NAC	DOWN
Cluster-10108.2476	GRAS	DOWN
Cluster-10108.24953	NAC	DOWN
Cluster-10108.27035	NAC	DOWN
Cluster-10108.28029	GNAT	DOWN
Cluster-10108.28580	WRKY	UP
Cluster-10108.2928	MYB->MYB-related	DOWN
Cluster-10108.2928	MYB->MYB-related	DOWN
Cluster-10108.2978	MYB->MYB	UP
Cluster-10108.3004	AP2/ERF->AP2/ERF-ERF	DOWN
Cluster-10108.32	MYB->MYB	DOWN
Cluster-10108.3823	SWI/SNF-BAF60b	UP
Cluster-10108.3855	C2H2	DOWN
Cluster-10108.3901	OFP	DOWN
Cluster-10108.4149	mTERF	UP
Cluster-10108.4307	MYB->MYB	UP
Cluster-10108.475	WRKY	DOWN
Cluster-10108.4784	AUX/IAA	UP
Cluster-10108.4786	mTERF	UP
Cluster-10108.4813	CSD	DOWN
Cluster-10108.4919	GRAS	DOWN
Cluster-10108.5071	mTERF	UP
Cluster-10108.5331	SET	UP
Cluster-10108.5423	bHLH	UP
Cluster-10108.5543	WRKY	UP
Cluster-10108.5547	WRKY	DOWN
Cluster-10108.5708	MYB->MYB	UP
Cluster-10108.5867	bHLH	UP
Cluster-10108.6039	mTERF	DOWN
Cluster-10108.6106	HSF	DOWN
Cluster-10108.6377	C2H2	UP
Cluster-10108.6461	AP2/ERF->AP2/ERF-ERF	UP
Cluster-10108.6552	MYB->MYB	UP
Cluster-10108.6696	HB->HB-BELL	UP
Cluster-10108.6825	WRKY	DOWN
Cluster-10108.7021	E2F-DP	UP
Cluster-10108.7021	E2F-DP	UP
Cluster-10108.7346	B3->B3	UP
Cluster-10108.7346	B3->B3	UP
Cluster-10108.7530	bZIP	UP
Cluster-10108.7563	BES1	UP
Cluster-10108.7925	TUB	UP
Cluster-10108.7925	TUB	UP
Cluster-10108.8050	NAC	DOWN
Cluster-10108.8677	SBP	UP
Cluster-10108.876	WRKY	DOWN
Cluster-10108.8827	SET	UP
Cluster-10108.8984	NAC	DOWN
Cluster-10108.9095	C3H	UP
Cluster-10108.9362	HSF	DOWN
Cluster-10108.9365	NF-Y->NF-YA	DOWN
Cluster-10108.9365	NF-Y->NF-YA	DOWN
Cluster-10108.9554	B3->B3	UP
Cluster-10108.9559	bHLH	UP
Cluster-10108.9741	C2C2->C2C2-Dof	UP
Cluster-10108.9905	AP2/ERF->AP2/ERF-ERF	UP
Cluster-10108.9988	CPP	UP
Cluster-10349.0	BES1	DOWN
Cluster-10569.0	MADS->MADS-M-type	UP
Cluster-5179.0	bHLH	DOWN
Cluster-5657.0	HB->HB-HD-ZIP	DOWN
Cluster-9485.0	AP2/ERF->AP2/ERF-ERF	DOWN
Cluster-10108.10012	Others	DOWN
Cluster-10108.10012	Others	DOWN
Cluster-10108.10017	GRF	UP
Cluster-10108.10041	AP2/ERF->AP2/ERF-ERF	DOWN
Cluster-10108.10449	GNAT	DOWN
Cluster-10108.10840	DBB	UP
Cluster-10108.10973	RWP-RK	DOWN
Cluster-10108.11001	Trihelix	DOWN
Cluster-10108.11005	SNF2	UP
Cluster-10108.11220	Jumonji	UP
Cluster-10108.11715	Alfin-like	UP
Cluster-10108.11934	Others	UP
Cluster-10108.12092	GNAT	UP
Cluster-10108.12651	PLATZ	DOWN
Cluster-10108.12653	C2C2->C2C2-YABBY	UP
Cluster-10108.12653	C2C2->C2C2-YABBY	UP
Cluster-10108.12653	C2C2->C2C2-YABBY	UP
Cluster-10108.12991	bHLH	DOWN
Cluster-10108.13539	C2H2	DOWN
Cluster-10108.13569	Coactivator p15	DOWN
Cluster-10108.13643	AP2/ERF->AP2/ERF-ERF	UP
Cluster-10108.14248	MADS->MADS-MIKC	DOWN
Cluster-10108.1476	NAC	DOWN
Cluster-10108.15065	AP2/ERF->AP2/ERF-ERF	DOWN
Cluster-10108.15119	AP2/ERF->AP2/ERF-ERF	UP
Cluster-10108.15145	Others	DOWN
Cluster-10108.15145	Others	DOWN
Cluster-10108.15486	SNF2	UP
Cluster-10108.15577	Trihelix	DOWN
Cluster-10108.15579	C2H2	UP
Cluster-10108.15679	C3H	UP
Cluster-10108.15915	GeBP	UP
Cluster-10108.16148	Others	DOWN
Cluster-10108.16269	SET	UP
Cluster-10108.16718	HB->HB-other	UP
Cluster-10108.16808	MYB->MYB-related	UP
Cluster-10108.16809	B3->B3	UP
Cluster-10108.16809	B3->B3	UP
Cluster-10108.16925	bHLH	UP
Cluster-10108.16941	HB->HB-HD-ZIP	UP
Cluster-10108.16946	bHLH	UP
Cluster-10108.1709	Tify	DOWN
Cluster-10108.1709	Others	DOWN
Cluster-10108.17160	C2C2->C2C2-Dof	UP
Cluster-10108.17416	C2C2->C2C2-Dof	UP
Cluster-10108.17418	bZIP	DOWN
Cluster-10108.1745	MYB->MYB-related	DOWN
Cluster-10108.1745	MYB->MYB-related	DOWN
Cluster-10108.17518	C2C2->C2C2-Dof	UP
Cluster-10108.18181	AP2/ERF->AP2/ERF-ERF	UP
Cluster-10108.18182	B3->B3	UP
Cluster-10108.18619	GARP->GARP-G2-like	DOWN
Cluster-10108.18877	AP2/ERF->AP2/ERF-ERF	DOWN
Cluster-10108.18981	C2C2->C2C2-Dof	UP
Cluster-10108.19043	AP2/ERF->AP2/ERF-ERF	UP
Cluster-10108.19095	FAR1	DOWN
Cluster-10108.19209	SRS	DOWN
Cluster-10108.20105	mTERF	UP
Cluster-10108.20208	MYB->MYB-related	DOWN
Cluster-10108.20838	SNF2	UP
Cluster-10108.20892	Others	DOWN
Cluster-10108.21264	AP2/ERF->AP2/ERF-ERF	DOWN
Cluster-10108.21579	AP2/ERF->AP2/ERF-ERF	DOWN
Cluster-10108.22423	TCP	UP
Cluster-10108.22794	AP2/ERF->AP2/ERF-ERF	UP
Cluster-10108.2321	C2C2->C2C2-Dof	DOWN
Cluster-10108.23476	bHLH	UP
Cluster-10108.23936	AP2/ERF->AP2/ERF-ERF	UP
Cluster-10108.2429	PLATZ	DOWN
Cluster-10108.2542	AP2/ERF->AP2/ERF-ERF	DOWN
Cluster-10108.25806	GNAT	DOWN
Cluster-10108.29971	GARP->GARP-G2-like	DOWN
Cluster-10108.3072	C2H2	DOWN
Cluster-10108.3150	GNAT	DOWN
Cluster-10108.3312	B3->B3	UP
Cluster-10108.3404	GRAS	UP
Cluster-10108.3406	B3->B3	UP
Cluster-10108.3455	mTERF	UP
Cluster-10108.3700	AUX/IAA	UP
Cluster-10108.3843	TAZ	DOWN
Cluster-10108.3929	bHLH	UP
Cluster-10108.4049	MYB->MYB-related	DOWN
Cluster-10108.4163	WRKY	DOWN
Cluster-10108.4445	Trihelix	UP
Cluster-10108.4758	MYB->MYB-related	DOWN
Cluster-10108.4762	NAC	DOWN
Cluster-10108.4765	Whirly	UP
Cluster-10108.4980	bHLH	UP
Cluster-10108.4988	SNF2	UP
Cluster-10108.5474	TUB	DOWN
Cluster-10108.5488	mTERF	UP
Cluster-10108.5601	Others	DOWN
Cluster-10108.5611	SET	UP
Cluster-10108.5907	WRKY	DOWN
Cluster-10108.6052	PHD	UP
Cluster-10108.6291	HB->HB-other	DOWN
Cluster-10108.6294	E2F-DP	UP
Cluster-10108.6299	NAC	UP
Cluster-10108.6318	RWP-RK	DOWN
Cluster-10108.6408	bHLH	DOWN
Cluster-10108.6678	HB->HB-HD-ZIP	UP
Cluster-10108.7760	WRKY	DOWN
Cluster-10108.7764	BBR-BPC	UP
Cluster-10108.8003	GARP->GARP-G2-like	DOWN
Cluster-10108.8003	GARP->GARP-G2-like	DOWN
Cluster-10108.8003	Others	DOWN
Cluster-10108.8403	SWI/SNF-BAF60b	UP
Cluster-10108.8711	MYB->MYB	DOWN
Cluster-10108.8717	MYB->MYB-related	DOWN
Cluster-10108.8741	MYB->MYB	UP
Cluster-10108.8747	GARP->GARP-G2-like	DOWN
Cluster-10108.8794	Trihelix	UP
Cluster-10108.8797	STAT	UP
Cluster-10108.9233	C2H2	DOWN
Cluster-10108.9843	B3->B3-ARF	UP
Cluster-3856.1	AP2/ERF->AP2/ERF-ERF	DOWN
Cluster-6748.0	LOB	UP
Cluster-7676.0	WRKY	DOWN
Cluster-9148.0	Others	UP
Cluster-9661.0	C3H	UP
Cluster-9717.1	AP2/ERF->AP2/ERF-ERF	UP
Cluster-10108.10027	bHLH	UP
Cluster-10108.10389	bZIP	UP
Cluster-10108.10510	SET	DOWN
Cluster-10108.10512	WRKY	DOWN
Cluster-10108.10620	Tify	DOWN
Cluster-10108.10896	GARP->GARP-G2-like	DOWN
Cluster-10108.11379	GRF	UP
Cluster-10108.11465	mTERF	UP
Cluster-10108.11637	SNF2	UP
Cluster-10108.12013	MYB->MYB-related	UP
Cluster-10108.12013	MYB->MYB	UP
Cluster-10108.12114	NAC	DOWN
Cluster-10108.1244	NAC	DOWN
Cluster-10108.12578	TRAF	DOWN
Cluster-10108.12631	AP2/ERF->AP2/ERF-ERF	DOWN
Cluster-10108.12835	HMG	UP
Cluster-10108.12839	MYB->MYB-related	UP
Cluster-10108.12839	MYB->MYB-related	UP
Cluster-10108.13241	HB->HB-HD-ZIP	UP
Cluster-10108.13243	Trihelix	DOWN
Cluster-10108.13623	SET	UP
Cluster-10108.13703	bHLH	UP
Cluster-10108.13997	C2C2->C2C2-CO-like	DOWN
Cluster-10108.14216	MYB->MYB	UP
Cluster-10108.14301	Others	DOWN
Cluster-10108.14314	bHLH	DOWN
Cluster-10108.14426	bZIP	UP
Cluster-10108.14504	C2H2	UP
Cluster-10108.14552	GeBP	UP
Cluster-10108.14628	SET	UP
Cluster-10108.14628	PHD	UP
Cluster-10108.14629	C2C2->C2C2-GATA	DOWN
Cluster-10108.14755	GRAS	UP
Cluster-10108.14937	SWI/SNF-BAF60b	DOWN
Cluster-10108.14937	SWI/SNF-BAF60b	DOWN
Cluster-10108.15090	Others	DOWN
Cluster-10108.15090	Others	DOWN
Cluster-10108.15136	bHLH	UP
Cluster-10108.15166	GRF	UP
Cluster-10108.15224	Trihelix	DOWN
Cluster-10108.15250	bHLH	DOWN
Cluster-10108.15450	MYB->MYB	DOWN
Cluster-10108.15455	AUX/IAA	DOWN
Cluster-10108.15455	AUX/IAA	DOWN
Cluster-10108.1554	GNAT	DOWN
Cluster-10108.15743	C3H	DOWN
Cluster-10108.15907	C2H2	UP
Cluster-10108.15936	mTERF	UP
Cluster-10108.16434	HB->HB-WOX	DOWN
Cluster-10108.16952	C3H	UP
Cluster-10108.16990	HSF	DOWN
Cluster-10108.17065	HB->HB-HD-ZIP	DOWN
Cluster-10108.17772	B3->B3-ARF	UP
Cluster-10108.17920	NF-Y->NF-YB	DOWN
Cluster-10108.18432	MYB->MYB	UP
Cluster-10108.1855	HB->HB-WOX	UP
Cluster-10108.18718	bZIP	DOWN
Cluster-10108.18925	mTERF	UP
Cluster-10108.19078	AP2/ERF->AP2/ERF-ERF	UP
Cluster-10108.19149	MYB->MYB	DOWN
Cluster-10108.19288	TAZ	DOWN
Cluster-10108.19288	TRAF	DOWN
Cluster-10108.19347	bZIP	DOWN
Cluster-10108.19420	zf-HD	UP
Cluster-10108.19429	AP2/ERF->AP2/ERF-ERF	UP
Cluster-10108.19557	B3->B3	UP
Cluster-10108.19628	MYB->MYB-related	UP
Cluster-10108.19628	MYB->MYB-related	UP
Cluster-10108.19673	mTERF	UP
Cluster-10108.19925	bHLH	DOWN
Cluster-10108.19953	C3H	DOWN
Cluster-10108.20272	B3->B3-ARF	DOWN
Cluster-10108.20407	Trihelix	DOWN
Cluster-10108.20640	Trihelix	UP
Cluster-10108.20802	MYB->MYB	UP
Cluster-10108.20957	zf-HD	UP
Cluster-10108.21063	MYB->MYB-related	UP
Cluster-10108.21182	C2H2	UP
Cluster-10108.21238	bHLH	UP
Cluster-10108.21272	mTERF	UP
Cluster-10108.21719	bHLH	UP
Cluster-10108.21902	GARP->GARP-G2-like	DOWN
Cluster-10108.22074	MYB->MYB-related	UP
Cluster-10108.22234	WRKY	DOWN
Cluster-10108.23768	AP2/ERF->AP2/ERF-ERF	DOWN
Cluster-10108.24440	MYB->MYB	UP
Cluster-10108.24788	WRKY	DOWN
Cluster-10108.24866	Trihelix	DOWN
Cluster-10108.25296	bHLH	DOWN
Cluster-10108.25719	MADS->MADS-MIKC	DOWN
Cluster-10108.2634	HSF	UP
Cluster-10108.26445	GARP->GARP-G2-like	DOWN
Cluster-10108.3025	WRKY	DOWN
Cluster-10108.3025	WRKY	DOWN
Cluster-10108.3915	C2C2->C2C2-Dof	DOWN
Cluster-10108.4184	GRAS	DOWN
Cluster-10108.4334	C2C2->C2C2-GATA	UP
Cluster-10108.4598	Others	DOWN
Cluster-10108.4677	NAC	DOWN
Cluster-10108.5006	Others	DOWN
Cluster-10108.5069	RWP-RK	UP
Cluster-10108.5234	HSF	UP
Cluster-10108.5285	C3H	DOWN
Cluster-10108.5346	ARID	UP
Cluster-10108.5376	mTERF	UP
Cluster-10108.5396	NAC	DOWN
Cluster-10108.5396	NAC	DOWN
Cluster-10108.5846	HB->HB-other	DOWN
Cluster-10108.5849	TRAF	DOWN
Cluster-10108.5915	LIM	DOWN
Cluster-10108.5926	MYB->MYB-related	UP
Cluster-10108.5926	MYB->MYB-related	UP
Cluster-10108.6002	NAC	DOWN
Cluster-10108.6007	MYB->MYB-related	UP
Cluster-10108.6007	MYB->MYB-related	UP
Cluster-10108.6471	SBP	UP
Cluster-10108.6840	MYB->MYB-related	DOWN
Cluster-10108.6841	NAC	DOWN
Cluster-10108.6862	EIL	DOWN
Cluster-10108.7090	AUX/IAA	UP
Cluster-10108.7117	GNAT	DOWN
Cluster-10108.7663	Others	UP
Cluster-10108.7677	TCP	UP
Cluster-10108.8039	C2H2	DOWN
Cluster-10108.8195	bHLH	DOWN
Cluster-10108.8237	HB->HB-BELL	DOWN
Cluster-10108.844	bHLH	DOWN
Cluster-10108.8487	C2H2	UP
Cluster-10108.853	GARP->GARP-G2-like	DOWN
Cluster-10108.8647	mTERF	UP
Cluster-10108.8649	PHD	UP
Cluster-10108.8723	mTERF	UP
Cluster-10108.8974	bHLH	UP
Cluster-10108.9413	Others	DOWN
Cluster-10108.9413	Others	DOWN
Cluster-10108.9494	TRAF	UP
Cluster-10108.9519	LOB	UP
Cluster-10108.9601	bHLH	UP
Cluster-10108.9657	MYB->MYB	DOWN
Cluster-10108.9707	C3H	DOWN
Cluster-10108.9754	NAC	DOWN
Cluster-10108.9910	bHLH	DOWN
Cluster-10108.9995	SNF2	UP
Cluster-1745.0	LOB	DOWN
Cluster-2471.0	AP2/ERF->AP2/ERF-ERF	DOWN
Cluster-10108.10161	Jumonji	DOWN
Cluster-10108.10215	bHLH	DOWN
Cluster-10108.10242	bHLH	DOWN
Cluster-10108.10293	bZIP	DOWN
Cluster-10108.10368	GARP->GARP-G2-like	DOWN
Cluster-10108.11015	C2C2->C2C2-Dof	DOWN
Cluster-10108.11225	NF-Y->NF-YA	DOWN
Cluster-10108.1164	MBF1	DOWN
Cluster-10108.12035	IWS1	DOWN
Cluster-10108.12569	Others	UP
Cluster-10108.12770	CPP	UP
Cluster-10108.12827	GNAT	UP
Cluster-10108.13222	AP2/ERF->AP2/ERF-ERF	DOWN
Cluster-10108.13490	bHLH	DOWN
Cluster-10108.13603	bHLH	UP
Cluster-10108.14146	GRAS	UP
Cluster-10108.14239	MADS->MADS-M-type	DOWN
Cluster-10108.14397	SET	UP
Cluster-10108.14646	PHD	UP
Cluster-10108.15062	HB->HB-other	UP
Cluster-10108.15411	C3H	DOWN
Cluster-10108.15411	C3H	DOWN
Cluster-10108.15414	AP2/ERF->AP2/ERF-AP2	UP
Cluster-10108.15446	C3H	DOWN
Cluster-10108.15608	IWS1	DOWN
Cluster-10108.15820	TCP	UP
Cluster-10108.15826	Others	DOWN
Cluster-10108.16052	TCP	UP
Cluster-10108.16561	B3->B3	DOWN
Cluster-10108.16561	B3->B3	DOWN
Cluster-10108.17207	HSF	DOWN
Cluster-10108.17468	HB->HB-HD-ZIP	DOWN
Cluster-10108.1769	WRKY	DOWN
Cluster-10108.1769	WRKY	DOWN
Cluster-10108.17726	GRAS	DOWN
Cluster-10108.17953	MYB->MYB	UP
Cluster-10108.18190	SWI/SNF-SWI3	UP
Cluster-10108.1844	bHLH	DOWN
Cluster-10108.18442	AP2/ERF->AP2/ERF-ERF	UP
Cluster-10108.18574	AP2/ERF->AP2/ERF-ERF	DOWN
Cluster-10108.18606	GARP->GARP-G2-like	UP
Cluster-10108.18609	C3H	UP
Cluster-10108.19296	GNAT	DOWN
Cluster-10108.19613	TCP	DOWN
Cluster-10108.19718	Others	DOWN
Cluster-10108.19718	Others	DOWN
Cluster-10108.19722	bHLH	UP
Cluster-10108.19799	mTERF	UP
Cluster-10108.20073	bHLH	DOWN
Cluster-10108.20086	C2H2	DOWN
Cluster-10108.20298	mTERF	UP
Cluster-10108.20321	Tify	UP
Cluster-10108.20485	E2F-DP	UP
Cluster-10108.21353	mTERF	UP
Cluster-10108.21588	AP2/ERF->AP2/ERF-ERF	DOWN
Cluster-10108.21595	MYB->MYB-related	DOWN
Cluster-10108.22552	C2H2	DOWN
Cluster-10108.22930	GARP->GARP-G2-like	UP
Cluster-10108.23654	C2H2	DOWN
Cluster-10108.23662	Trihelix	DOWN
Cluster-10108.24046	MYB->MYB	UP
Cluster-10108.24225	NAC	UP
Cluster-10108.2533	NAC	DOWN
Cluster-10108.2582	HB->HB-WOX	UP
Cluster-10108.2790	bHLH	DOWN
Cluster-10108.28092	SRS	DOWN
Cluster-10108.28092	SRS	DOWN
Cluster-10108.2873	MADS->MADS-M-type	DOWN
Cluster-10108.29395	Others	DOWN
Cluster-10108.29662	C2H2	DOWN
Cluster-10108.3333	C2H2	DOWN
Cluster-10108.3368	AP2/ERF->AP2/ERF-ERF	UP
Cluster-10108.3377	C2H2	UP
Cluster-10108.3441	MYB->MYB	UP
Cluster-10108.3628	GRAS	UP
Cluster-10108.3670	C2H2	UP
Cluster-10108.4226	TCP	UP
Cluster-10108.4227	MYB->MYB-related	UP
Cluster-10108.4232	NAC	UP
Cluster-10108.4525	OFP	UP
Cluster-10108.4716	HB->HB-WOX	UP
Cluster-10108.5131	mTERF	UP
Cluster-10108.5206	mTERF	UP
Cluster-10108.5482	GARP->GARP-G2-like	DOWN
Cluster-10108.5682	SBP	UP
Cluster-10108.5682	SBP	UP
Cluster-10108.5772	C2H2	DOWN
Cluster-10108.5777	bHLH	UP
Cluster-10108.6022	NF-Y->NF-YC	UP
Cluster-10108.6604	SBP	UP
Cluster-10108.6969	WRKY	DOWN
Cluster-10108.7083	MYB->MYB-related	DOWN
Cluster-10108.7148	C2C2->C2C2-Dof	UP
Cluster-10108.7232	HB->HB-HD-ZIP	UP
Cluster-10108.7458	mTERF	UP
Cluster-10108.7554	bZIP	DOWN
Cluster-10108.7724	AP2/ERF->AP2/ERF-ERF	DOWN
Cluster-10108.7773	AP2/ERF->AP2/ERF-ERF	UP
Cluster-10108.7940	LOB	UP
Cluster-10108.7991	HB->HB-HD-ZIP	DOWN
Cluster-10108.8499	NF-Y->NF-YB	DOWN
Cluster-10108.8869	zf-HD	UP
Cluster-10108.8994	PHD	UP
Cluster-10108.9251	MYB->MYB-related	DOWN
Cluster-10108.9730	SNF2	UP
Cluster-10108.9730	SNF2	UP
Cluster-10108.9942	AUX/IAA	UP
Cluster-10108.9942	B3->B3-ARF	UP
Cluster-5481.0	WRKY	DOWN
Cluster-6713.0	AP2/ERF->AP2/ERF-ERF	DOWN
Cluster-7055.0	MYB->MYB	UP
Cluster-8877.0	C2H2	DOWN
Cluster-10108.10061	GNAT	DOWN
Cluster-10108.10064	C3H	UP
Cluster-10108.10101	GRAS	UP
Cluster-10108.10669	mTERF	UP
Cluster-10108.10669	mTERF	UP
Cluster-10108.10791	AP2/ERF->AP2/ERF-ERF	UP
Cluster-10108.10882	B3->B3-ARF	UP
Cluster-10108.11048	ARID	UP
Cluster-10108.11255	Others	DOWN
Cluster-10108.11293	HSF	DOWN
Cluster-10108.11505	mTERF	DOWN
Cluster-10108.11941	GRF	UP
Cluster-10108.11944	AP2/ERF->AP2/ERF-RAV	DOWN
Cluster-10108.12153	SWI/SNF-BAF60b	UP
Cluster-10108.12255	AP2/ERF->AP2/ERF-ERF	UP
Cluster-10108.12358	B3->B3	UP
Cluster-10108.12358	B3->B3	UP
Cluster-10108.12429	C2C2->C2C2-GATA	UP
Cluster-10108.12501	AUX/IAA	UP
Cluster-10108.12501	AUX/IAA	UP
Cluster-10108.12537	EIL	DOWN
Cluster-10108.12618	GeBP	UP
Cluster-10108.12907	GARP->GARP-G2-like	DOWN
Cluster-10108.13160	SNF2	UP
Cluster-10108.13160	SNF2	UP
Cluster-10108.13162	AP2/ERF->AP2/ERF-ERF	UP
Cluster-10108.13203	AP2/ERF->AP2/ERF-ERF	UP
Cluster-10108.13773	bZIP	UP
Cluster-10108.1432	NAC	DOWN
Cluster-10108.14400	AP2/ERF->AP2/ERF-ERF	UP
Cluster-10108.14480	Tify	DOWN
Cluster-10108.14480	Others	DOWN
Cluster-10108.14836	Others	DOWN
Cluster-10108.15215	C2H2	DOWN
Cluster-10108.15394	mTERF	UP
Cluster-10108.15479	Others	DOWN
Cluster-10108.1571	MYB->MYB	DOWN
Cluster-10108.15770	WRKY	UP
Cluster-10108.15807	Trihelix	UP
Cluster-10108.16130	Others	DOWN
Cluster-10108.16546	B3->B3	DOWN
Cluster-10108.16548	RWP-RK	DOWN
Cluster-10108.16591	HB->HB-other	UP
Cluster-10108.16606	mTERF	UP
Cluster-10108.16824	AUX/IAA	DOWN
Cluster-10108.16824	AUX/IAA	DOWN
Cluster-10108.16978	MYB->MYB	DOWN
Cluster-10108.17263	Tify	DOWN
Cluster-10108.17263	Others	DOWN
Cluster-10108.17264	CPP	UP
Cluster-10108.17404	AP2/ERF->AP2/ERF-ERF	DOWN
Cluster-10108.17885	MADS->MADS-M-type	DOWN
Cluster-10108.18035	C2C2->C2C2-Dof	DOWN
Cluster-10108.18070	AUX/IAA	DOWN
Cluster-10108.18074	Jumonji	UP
Cluster-10108.18415	C2H2	DOWN
Cluster-10108.18429	C2C2->C2C2-YABBY	UP
Cluster-10108.18429	C2C2->C2C2-YABBY	UP
Cluster-10108.19173	GNAT	DOWN
Cluster-10108.19639	AP2/ERF->AP2/ERF-ERF	UP
Cluster-10108.19770	bHLH	UP
Cluster-10108.20231	MYB->MYB-related	UP
Cluster-10108.20240	WRKY	DOWN
Cluster-10108.20240	WRKY	DOWN
Cluster-10108.20680	Rcd1-like	UP
Cluster-10108.20740	Others	DOWN
Cluster-10108.20760	mTERF	UP
Cluster-10108.20791	mTERF	UP
Cluster-10108.2089	MYB->MYB	DOWN
Cluster-10108.21088	MYB->MYB	UP
Cluster-10108.21443	AP2/ERF->AP2/ERF-ERF	UP
Cluster-10108.21682	NAC	DOWN
Cluster-10108.21682	NAC	DOWN
Cluster-10108.21995	GRF	UP
Cluster-10108.22203	AP2/ERF->AP2/ERF-ERF	UP
Cluster-10108.22395	AUX/IAA	DOWN
Cluster-10108.23173	B3->B3	UP
Cluster-10108.23173	B3->B3	UP
Cluster-10108.23637	HB->HB-BELL	DOWN
Cluster-10108.24233	C2C2->C2C2-GATA	UP
Cluster-10108.24402	AP2/ERF->AP2/ERF-ERF	DOWN
Cluster-10108.24487	PLATZ	DOWN
Cluster-10108.24559	LOB	DOWN
Cluster-10108.24559	LOB	DOWN
Cluster-10108.24696	PLATZ	UP
Cluster-10108.24984	NF-Y->NF-YB	UP
Cluster-10108.25343	OFP	UP
Cluster-10108.2579	HB->HB-HD-ZIP	DOWN
Cluster-10108.2760	B3->B3	DOWN
Cluster-10108.3305	bHLH	DOWN
Cluster-10108.3561	MYB->MYB-related	DOWN
Cluster-10108.3564	PLATZ	UP
Cluster-10108.3609	GeBP	UP
Cluster-10108.3766	Others	DOWN
Cluster-10108.3803	B3->B3	UP
Cluster-10108.3804	NAC	UP
Cluster-10108.4177	AP2/ERF->AP2/ERF-ERF	UP
Cluster-10108.4546	OFP	UP
Cluster-10108.4650	bZIP	UP
Cluster-10108.5093	HSF	DOWN
Cluster-10108.5099	GRAS	DOWN
Cluster-10108.5314	mTERF	UP
Cluster-10108.5624	C2C2->C2C2-GATA	DOWN
Cluster-10108.5624	Tify	DOWN
Cluster-10108.5759	C2H2	DOWN
Cluster-10108.6042	C2C2->C2C2-GATA	UP
Cluster-10108.6097	GRAS	DOWN
Cluster-10108.6252	GeBP	UP
Cluster-10108.6522	bHLH	DOWN
Cluster-10108.6630	AP2/ERF->AP2/ERF-ERF	DOWN
Cluster-10108.6747	GRAS	DOWN
Cluster-10108.7009	HB->HB-HD-ZIP	DOWN
Cluster-10108.7053	bHLH	UP
Cluster-10108.7155	AUX/IAA	DOWN
Cluster-10108.7241	HB->HB-HD-ZIP	UP
Cluster-10108.7249	HSF	UP
Cluster-10108.7424	C2C2->C2C2-Dof	DOWN
Cluster-10108.7503	bHLH	DOWN
Cluster-10108.7617	FAR1	UP
Cluster-10108.7619	AP2/ERF->AP2/ERF-ERF	DOWN
Cluster-10108.7695	MYB->MYB	UP
Cluster-10108.7909	NF-Y->NF-YC	UP
Cluster-10108.8189	zf-HD	UP
Cluster-10108.8360	B3->B3	UP
Cluster-10108.8568	SWI/SNF-BAF60b	UP
Cluster-10108.8569	GRAS	DOWN
Cluster-10108.8650	WRKY	DOWN
Cluster-10108.8680	bZIP	DOWN
Cluster-10108.8714	MYB->MYB-related	DOWN
Cluster-10108.8937	bHLH	UP
Cluster-10108.9242	MYB->MYB	DOWN
Cluster-10108.9271	C2C2->C2C2-Dof	DOWN
Cluster-10108.9332	AP2/ERF->AP2/ERF-ERF	DOWN
Cluster-10108.9338	mTERF	UP
Cluster-10108.9713	SBP	UP
Cluster-10108.9854	mTERF	UP
Cluster-7681.0	MYB->MYB	UP
Cluster-7876.0	MYB->MYB	UP
